# Supplementary material for: Modulation of sensory perception by hydrogen peroxide enables Caenorhabditis elegans to find a niche that provides both food and protection from hydrogen peroxide
Source: PLoS Pathog. 2021 Dec 23;17(12):e1010112. doi: 10.1371/journal.ppat.1010112 (PMC8699984; doi:10.1371/journal.ppat.1010112)
Supplement: S1 Table — (XLSX) [file ppat.1010112.s007.xlsx]

## Sheet: S1 Table
S1 Table. Genes encoding hydrogen peroxide-degrading enzymes in sequenced bacterial strains isolated from C. elegans natural microbiome
Genome	COG0376 - Catalase [KatG]	COG0753 - Catalase [KatE]	COG3546 - Mn-containing catalase	COG0386 - Glutathione peroxidase [Gpx]	COG1858 - Cytochrome c peroxidase [Ccp]	COG0450 - Peroxiredoxin [AhpC]	COG1225 - Peroxiredoxin [Bcp]	COG2077 - Peroxiredoxin [Tpx]	COG0678 - Peroxiredoxin [Ahp1]	COG1592 - Rubrerythrin	COG1633 - Rubrerythrin	Total
Lactococcus lactis BIGb0220	0	0	0	1	0	1	0	0	1	0	0	3
Microbacterium phyllosphaerae JUb90	0	1	0	1	0	0	0	2	0	0	0	4
Microbacterium sp. MYb45	0	1	0	1	0	0	0	2	0	0	0	4
Microbacterium sp. MYb64	1	0	0	1	0	0	0	2	0	0	0	4
Arthrobacter sp. MYb227	0	1	0	0	0	0	0	3	1	0	0	5
Leucobacter aridicollis JUb111	0	1	0	1	0	0	0	3	0	0	0	5
Leucobacter luti BIGb0106	0	1	0	1	0	0	0	3	0	0	0	5
Leucobacter luti JUb18	0	1	0	1	0	0	0	3	0	0	0	5
Microbacterium sp. MYb24	0	1	0	1	0	0	0	3	0	0	0	5
Microbacterium sp. MYb32	0	1	0	1	0	0	0	3	0	0	0	5
Microbacterium sp. MYb40	0	1	0	1	0	0	0	3	0	0	0	5
Microbacterium sp. MYb43	0	1	0	1	0	0	0	3	0	0	0	5
Microbacterium sp. MYb50	0	1	0	1	0	0	0	3	0	0	0	5
Microbacterium sp. MYb54	0	1	0	1	0	0	0	3	0	0	0	5
Microbacterium sp. MYb62	0	1	0	1	0	0	0	3	0	0	0	5
Microbacterium sp. MYb72	0	1	0	1	0	0	0	3	0	0	0	5
Mycetocola sp. BIGb0189	0	1	0	1	0	0	0	3	0	0	0	5
Ochrobactrum sp. BH3	0	1	0	0	0	1	1	1	0	0	1	5
Ochrobactrum sp. MYb14	0	1	0	0	0	1	1	1	0	0	1	5
Ochrobactrum sp. MYb15	0	1	0	0	0	1	1	1	0	0	1	5
Ochrobactrum sp. MYb18	0	1	0	0	0	1	1	1	0	0	1	5
Ochrobactrum sp. MYb19	0	1	0	0	0	1	1	1	0	0	1	5
Ochrobactrum sp. MYb29	0	1	0	0	0	1	1	1	0	0	1	5
Ochrobactrum sp. MYb49	0	1	0	0	0	1	1	1	0	0	1	5
Ochrobactrum thiophenivorans MYb6	0	1	0	0	0	1	1	1	0	0	1	5
Arthrobacter sp. MYb211	1	1	0	0	0	0	0	2	1	0	1	6
Arthrobacter sp. MYb216	1	1	0	0	0	0	0	2	1	0	1	6
Arthrobacter sp. MYb221	1	1	0	0	0	0	0	2	1	0	1	6
Arthrobacter sp. MYb229	1	1	0	0	0	0	0	2	1	0	1	6
Arthrobacter sp. MYb23	0	1	1	1	0	0	0	3	0	0	0	6
Arthrobacter sp. MYb51	0	1	1	1	0	0	0	3	0	0	0	6
Curtobacterium flaccumfaciens JUb65	0	1	1	1	0	0	0	3	0	0	0	6
Curtobacterium sp. JUb34	0	1	1	1	0	0	0	3	0	0	0	6
Leucobacter luti BIGb0117	0	1	0	1	0	0	0	4	0	0	0	6
Microbacterium sp. MYb66	0	2	1	1	0	0	0	2	0	0	0	6
Ochrobactrum sp. MYb68	0	1	0	0	0	1	1	2	0	0	1	6
Arthrobacter sp. JUb115	1	2	0	0	0	0	0	3	1	0	0	7
Arthrobacter sp. JUb119	1	2	0	0	0	0	0	3	1	0	0	7
Arthrobacter sp. MYb214	1	2	0	0	0	0	0	3	1	0	0	7
Arthrobacter sp. MYb222	1	2	0	0	0	0	0	3	1	0	0	7
Arthrobacter sp. MYb224	1	1	0	0	0	0	0	3	1	0	1	7
Brevundimonas sp. MYb31	1	1	0	1	0	1	1	2	0	0	0	7
Brevundimonas sp. MYb33	1	1	0	1	0	1	1	2	0	0	0	7
Brevundimonas sp. MYb46	1	1	0	1	0	1	1	2	0	0	0	7
Brevundimonas sp. MYb52	1	1	0	1	0	1	1	2	0	0	0	7
Comamonas sp. BIGb0124	1	1	1	0	0	2	1	1	0	0	0	7
Escherichia coli K-12 MG1655	1	1	0	1	1	1	0	1	1	0	0	7
Escherichia coli MYb137	1	1	0	1	1	1	0	1	1	0	0	7
Escherichia coli MYb5	1	1	0	1	1	1	0	1	1	0	0	7
Ochrobactrum pseudogrignonense MYb37	0	2	0	0	0	1	1	2	0	0	1	7
Ochrobactrum pseudogrignonense MYb58	0	2	0	0	0	1	1	2	0	0	1	7
Ochrobactrum pseudogrignonense MYb70	0	2	0	0	0	1	1	2	0	0	1	7
Ochrobactrum sp. MYb237	0	2	0	0	0	1	1	2	0	0	1	7
Providencia alcalifaciens BIGb0506	0	1	0	2	0	2	0	1	1	0	0	7
Providencia alcalifaciens JUb102	0	1	0	1	0	2	0	1	2	0	0	7
Providencia alcalifaciens JUb39	0	1	0	1	1	2	0	1	1	0	0	7
Acinetobacter calcoaceticus JUb89	0	2	0	2	0	2	0	2	0	0	0	8
Acinetobacter guillouiae BIGb0206	0	1	0	2	0	3	0	2	0	0	0	8
Acinetobacter sp. BIGb0196	0	1	0	2	0	3	0	2	0	0	0	8
Acinetobacter sp. BIGb0204	0	1	0	2	0	3	0	2	0	0	0	8
Acinetobacter sp. MYb10	0	1	0	2	0	3	0	2	0	0	0	8
Aeromonas sp. BIGb0405	1	1	0	2	0	1	1	1	1	0	0	8
Brevundimonas sp. MYb27	1	1	0	1	0	1	1	3	0	0	0	8
Comamonas sp. BIGb0152	1	1	0	1	0	1	1	3	0	0	0	8
Delftia acidovorans JUb8	0	2	0	1	0	1	1	3	0	0	0	8
Enterobacter sp. BIGb0359	1	1	0	2	0	2	0	1	1	0	0	8
Enterobacter sp. BIGb0383	1	1	0	2	0	2	0	1	1	0	0	8
Ochrobactrum sp. MYb71	0	2	0	0	0	1	1	3	0	0	1	8
Rahnella sp. BIGb0236	1	2	0	1	0	1	1	1	1	0	0	8
Rhodococcus erythropolis BIGb0270	1	2	0	1	0	1	0	3	0	0	0	8
Arthrobacter sp. MYb213	1	2	0	1	0	0	0	4	1	0	0	9
Buttiauxella sp. BIGb0471	1	1	0	2	0	2	0	1	1	1	0	9
Buttiauxella sp. BIGb0552	1	1	0	2	1	2	0	1	1	0	0	9
Buttiauxella sp. JUb87	1	2	0	1	1	2	0	1	1	0	0	9
Citrobacter sp. JUb117	1	1	0	2	1	2	0	1	1	0	0	9
Comamonas sp. JUb58	1	1	0	1	0	1	1	4	0	0	0	9
Erwinia rhapontici BIGb0435	1	1	0	2	0	1	1	2	1	0	0	9
Erwinia sp. JUb26	1	1	0	2	0	1	1	2	1	0	0	9
Klebsiella sp. BIGb0407	1	1	0	2	0	2	0	1	1	1	0	9
Lelliottia amnigena JUb66	1	1	0	2	0	2	0	2	1	0	0	9
Rahnella sp. BIGb0603	1	2	0	2	0	1	1	1	1	0	0	9
Rahnella sp. JUb53	1	2	0	2	0	1	1	1	1	0	0	9
Raoultella ornithinolytica JUb54	1	1	0	2	0	2	0	2	1	0	0	9
Raoultella sp. BIGb0138	1	1	0	2	0	2	0	2	1	0	0	9
Raoultella sp. BIGb0149	1	1	0	2	0	2	0	2	1	0	0	9
Raoultella sp. BIGb0399	1	0	0	2	0	2	0	3	1	0	0	9
Raoultella terrigena BIGb0188	1	1	0	2	0	2	0	2	1	0	0	9
Raoultella terrigena BIGb0267	1	1	0	2	0	2	0	2	1	0	0	9
Rhodococcus erythropolis JUb83	1	2	1	1	0	1	0	3	0	0	0	9
Serratia sp. MYb239 MYb239	1	1	0	2	1	1	1	1	1	0	0	9
Stenotrophomonas maltophilia BIGb0219	1	1	1	3	0	1	1	1	0	0	0	9
Acinetobacter johnsonii BIGb0494	1	1	0	3	0	3	0	2	0	0	0	10
Acinetobacter sp. BIGb0102	1	2	0	3	0	2	0	2	0	0	0	10
Aeromonas sp. BIGb0445	1	1	0	2	0	1	1	1	1	1	1	10
Enterobacter cloacae CEent1	1	1	1	1	0	2	0	2	1	1	0	10
Enterobacter sp. BIGb0239	1	1	0	2	0	2	0	2	1	1	0	10
Enterobacter sp. JUb101	1	1	0	2	0	2	0	2	1	1	0	10
Erwinia rhapontici BIGb0389	1	1	0	2	0	1	1	2	1	1	0	10
Gluconobacter cerinus BIGb0611	0	1	0	1	3	2	0	2	0	0	1	10
Lelliottia amnigena JUb66	1	1	0	2	0	2	0	2	1	1	0	10
Neorhizobium sp. JUb45	1	1	1	1	0	1	2	2	0	0	1	10
Serratia sp. BIGb0156	1	2	0	2	0	2	0	2	1	0	0	10
Stenotrophomonas sp. BIGb0135	1	2	0	3	1	1	1	1	0	0	0	10
Stenotrophomonas sp. MYb57	1	1	1	3	0	1	1	2	0	0	0	10
Bacillus sp. JUb11	0	2	1	1	0	1	0	4	1	0	1	11
Erwinia billingiae MYb121	0	3	1	2	0	1	1	2	1	0	0	11
Pseudomonas mendocina 2.2	1	2	0	3	1	2	0	1	1	0	0	11
Pseudomonas psychrophila BIGb0477	0	3	0	2	1	3	0	1	1	0	0	11
Pseudomonas sp. JUb52	1	3	1	2	0	2	0	1	1	0	0	11
Pseudomonas sp. MYb185	0	3	0	1	2	2	0	2	1	0	0	11
Rahnella aquatilis BIGb0523	1	2	0	2	0	1	1	1	1	2	0	11
Raoultella sp. BIGb0132	1	2	0	2	0	2	0	2	1	1	0	11
Raoultella terrigena BIGb0119	1	2	0	2	0	2	0	2	1	1	0	11
Serratia sp. BIGb0163	1	1	0	2	1	1	1	1	2	1	0	11
Serratia sp. BIGb0234	1	1	0	2	1	1	1	2	1	1	0	11
Stenotrophomonas chelatiphaga BIGb0227	1	2	1	3	0	1	1	2	0	0	0	11
Stenotrophomonas maltophilia JUb23	1	2	0	3	1	1	1	2	0	0	0	11
Stenotrophomonas rhizophila BIGb0145	1	1	0	3	1	1	1	3	0	0	0	11
Achromobacter sp. JUb104	0	2	0	1	1	2	2	4	0	0	0	12
Achromobacter sp. MYb9	0	2	0	1	2	2	2	3	0	0	0	12
Bacillus sp. JUb91	0	4	1	1	0	1	0	3	1	0	1	12
Bacillus sp. MYb209	0	3	1	1	0	1	0	4	1	0	1	12
Bacillus sp. MYb56	0	3	1	1	0	1	0	4	1	0	1	12
Pseudomonas flavescens BIGb0408	1	2	1	3	0	2	0	2	1	0	0	12
Pseudomonas putida JUb85	1	2	0	3	0	3	1	1	1	0	0	12
Pseudomonas sp. BIGb0278	1	3	0	3	0	3	0	1	1	0	0	12
Pseudomonas sp. BIGb0408	1	2	1	3	0	2	0	2	1	0	0	12
Pseudomonas sp. MYb115	1	2	0	3	0	4	0	1	1	0	0	12
Pseudomonas sp. MYb187	1	2	0	3	0	4	0	1	1	0	0	12
Pseudomonas sp. MYb60	0	3	0	3	0	3	0	2	1	0	0	12
Pseudomonas trivialis MYb75	0	3	0	3	0	3	0	2	1	0	0	12
Rahnella aquatilis BIGb0112	1	2	0	2	0	1	1	1	3	1	0	12
Rheinheimera pacifica BIGb0367	2	1	0	2	1	1	1	3	1	0	0	12
Achromobacter spanius MYb73	0	2	0	2	1	2	2	4	0	0	0	13
Pseudomonas brenneri BIGb0273	0	3	0	3	1	3	0	2	1	0	0	13
Pseudomonas psychrophila BIGb0222	0	5	0	2	1	3	0	1	1	0	0	13
Pseudomonas putida BIGb0470	1	3	0	3	0	3	1	1	1	0	0	13
Pseudomonas sp. BIGb0381	0	4	0	3	1	3	0	1	1	0	0	13
Pseudomonas sp. JUb96	1	3	0	3	0	4	0	1	1	0	0	13
Pseudomonas sp. MYb2	1	3	0	3	0	4	0	1	1	0	0	13
Pseudomonas sp. MYb3	1	3	0	3	0	4	0	1	1	0	0	13
Rhizobium sp. BIGb0125	0	3	0	0	4	0	2	2	0	0	2	13
Sphingomonas sp. JUb134	0	3	2	1	0	3	1	3	0	0	0	13
Stenotrophomonas rhizophila BIGb0277	1	2	0	3	2	1	1	3	0	0	0	13
Bacillus sp. MYb78	0	4	1	1	0	1	0	5	1	0	1	14
Bacillus subtilis subtilis PS832	0	3	4	1	0	2	0	2	1	0	1	14
Pseudomonas cedrina MYb184	0	5	0	3	1	3	0	1	1	0	0	14
Pseudomonas helmanticensis BIGb0525	1	3	0	3	1	3	0	2	1	0	0	14
Pseudomonas lurida MYb1	0	3	0	3	0	3	0	4	1	0	0	14
Pseudomonas lurida MYb11	0	3	0	3	0	3	0	4	1	0	0	14
Pseudomonas lurida MYb16	0	3	0	3	0	3	0	4	1	0	0	14
Pseudomonas putida BIGb0473	1	2	0	3	1	3	0	3	1	0	0	14
Pseudomonas sp. MYb13	0	3	0	3	0	3	0	4	1	0	0	14
Pseudomonas sp. MYb193	0	5	0	3	1	3	0	1	1	0	0	14
Sphingomonas sp. JUb134	0	4	2	1	0	3	1	3	0	0	0	14
Myroides odoratus BIGb0203	0	1	0	1	5	1	0	5	1	1	0	15
Paenibacillus sp. MYb63	0	2	2	4	0	1	0	4	1	0	1	15
Paenibacillus sp. MYb67	0	2	2	4	0	1	0	4	1	0	1	15
Pseudomonas grimontii BIGb0428	0	6	0	3	1	3	0	1	1	0	0	15
Pseudomonas sp. BIGb0450	1	4	0	3	1	3	0	2	1	0	0	15
Pseudomonas sp. BIGb0558	1	4	0	3	1	3	0	2	1	0	0	15
Pseudomonas poae MYb114	0	4	1	3	0	3	0	4	1	0	0	16
Pseudomonas poae MYb117	0	4	1	3	0	3	0	4	1	0	0	16
Pseudomonas protegens BIGb0404	1	3	0	3	2	3	0	3	1	0	0	16
Pseudomonas protegens JUb28	1	3	0	3	2	3	0	3	1	0	0	16
Pseudomonas sp. BIGb0176	1	4	0	3	2	3	0	2	1	0	0	16
Pseudomonas sp. BIGb0164	0	7	0	3	0	3	0	3	1	0	0	17
Chryseobacterium sp. JUb44	1	2	0	2	4	2	0	4	1	2	1	19
Chryseobacterium sp. MYb7	1	2	0	2	5	2	0	5	2	0	0	19
Pseudomonas sp. JUb42	2	3	2	4	0	3	0	3	1	0	1	19
Chryseobacterium culicis MYb25	1	2	0	2	6	2	0	6	2	0	0	21
Chryseobacterium culicis MYb44	1	2	0	2	6	2	0	6	2	0	0	21
Chryseobacterium nakagawai BIGb0215	1	1	0	1	8	2	0	6	2	0	0	21
Chryseobacterium sp. JUb7	1	2	0	1	4	2	0	5	2	2	2	21
Chryseobacterium sp. BIGb0232	1	1	0	1	9	2	0	5	2	2	3	26
Sphingobacterium sp. BIGb0116	1	2	0	3	4	2	0	13	1	0	0	26
Sphingobacterium sp. JUb56	1	2	0	3	4	2	0	13	1	0	0	26
Sphingobacterium sp. BIGb0165	1	2	0	2	3	2	0	16	1	0	1	28
Sphingobacterium sp. JUb78	1	3	0	3	6	2	0	12	1	0	0	28
Sphingobacterium sp. JUb20	1	2	0	3	3	2	0	18	1	0	0	30
Sphingobacterium sp. JUb21	1	2	0	3	3	2	0	18	1	0	0	30
Sphingobacterium kitahiroshimense JUb78	1	3	0	5	6	2	0	13	1	0	0	31
