# Supplementary material for: Modulation of sensory perception by hydrogen peroxide enables Caenorhabditis elegans to find a niche that provides both food and protection from hydrogen peroxide
Source: PLoS Pathog. 2021 Dec 23;17(12):e1010112. doi: 10.1371/journal.ppat.1010112 (PMC8699984; doi:10.1371/journal.ppat.1010112)
Supplement: S2 Table — (XLSX) [file ppat.1010112.s008.xlsx]

## Sheet: S2 Table
S2 Table. Bacterial strains tested for catalase activity.
					Catalase assay
Collection	Strain	Genus species	Habitat	slide test	quantitative assay (log phase)	quantitative assay (stationary phase)	Strain source
Laboratory	OP50	E. coli B, uracil auxotroph		bubbles	n.d.	bubbles (>5 mm)	CGC
Laboratory	MG1655	E. coli K12 F- wild type		bubbles	bubbles (5 mm/OD600)	bubbles (10 mm)	James Imlay [1]
Laboratory	JI377	E. coli MG1655 ahpCF katG katE		no bubbles	no bubbles	no bubbles	James Imlay [1]
Laboratory	PS832	Bacillus subtilis Trp+ revertant of strain 168		n.d.	bubbles (=<0.5 mm/OD600)	bubbles (1.5 mm/OD600)	Peter Setlow [2]
Laboratory	PS2664	Bacillus subtilis PS832 katA::cat katX::erm Cmr Emr		n.d.	no bubbles	no bubbles	Peter Setlow [2]
CeMbio	MYb10	Acinetobacter guillouiae	compost	n.d.	n.d.	bubbles (>5 mm/OD600)	CGC [3]
CeMbio	JUb44	Chryseobacterium scophthalmum	fruit	bubbles	n.d.	bubbles (>5 mm/OD600)	CGC [3]
CeMbio	BIGb0172	Comamonas piscis	fruit	n.d.	n.d.	bubbles (>5 mm/OD600)	CGC [3]
CeMbio	CEent1	Enterobacter hormaechei	compost	n.d.	n.d.	bubbles (>5 mm/OD600)	CGC [3]
CeMbio	JUb66	Lelliottia amnigena	fruit	bubbles	n.d.	bubbles (>5 mm/OD600)	CGC [3]
CeMbio	MYb71	Ochrobactrum vermis	compost	n.d.	n.d.	bubbles (>5 mm/OD600)	CGC [3]
CeMbio	BIGb0393	Pantoea nemavictus	fruit	n.d.	n.d.	bubbles (>5 mm/OD600)	CGC [3]
CeMbio	MSPm1	Pseudomonas berkeleyensis	compost	n.d.	n.d.	bubbles (>5 mm/OD600)	CGC [3]
CeMbio	MYb11	Pseudomonas lurida	compost	n.d.	n.d.	bubbles (>5 mm/OD600)	CGC [3]
CeMbio	BIGb0170	Sphingobacterium multivorum	fruit	n.d.	n.d.	bubbles (>5 mm/OD600)	CGC [3]
CeMbio	JUb134	Sphingomonas molluscorum	fruit	n.d.	n.d.	bubbles (>5 mm/OD600)	CGC [3]
CeMbio	JUb19	Stenotrophomonas indicatrix	fruit	bubbles	n.d.	bubbles (>5 mm/OD600)	CGC [3]
BIGb	BIGb0220	Lactococcus lactis	fruit	no bubbles	n.d.	n.d.	Buck Samuel [4]
JUb	JUb24	Achromobacter	fruit	bubbles	n.d.	n.d.	Gary Ruvkun [4]
JUb	JUb104	Achromobacter	snail or slug	bubbles	n.d.	n.d.	Gary Ruvkun [4]
JUb	JUb89	Acinetobacter	snail or slug	bubbles	n.d.	n.d.	Gary Ruvkun [4]
JUb	JUb2	Acinetobacter	compost	bubbles	n.d.	n.d.	Gary Ruvkun [4]
JUb	JUb81	Acinetobacter	fruit	bubbles	n.d.	n.d.	Gary Ruvkun [4]
JUb	JUb68	Acinetobacter	fruit	bubbles	n.d.	n.d.	Gary Ruvkun [4]
JUb	JUb108	Acinetobacter	snail or slug	bubbles	n.d.	n.d.	Gary Ruvkun [4]
JUb	JUb109	Acinetobacter	snail or slug	bubbles	n.d.	n.d.	Gary Ruvkun [4]
JUb	JUb118	Acinetobacter	snail or slug	bubbles	n.d.	n.d.	Gary Ruvkun [4]
JUb	JUb110	Acinetobacter	snail or slug	bubbles	n.d.	n.d.	Gary Ruvkun [4]
JUb	JUb4	Alcaligenes	compost	bubbles	n.d.	n.d.	Gary Ruvkun [4]
JUb	JUb11	Bacillus	compost	bubbles	n.d.	n.d.	Gary Ruvkun [4]
JUb	JUb14	Bacillus	compost	bubbles	n.d.	n.d.	Gary Ruvkun [4]
JUb	JUb113	Bacillus	snail or slug	bubbles	n.d.	n.d.	Gary Ruvkun [4]
JUb	JUb91	Bacillus	snail or slug	bubbles	n.d.	n.d.	Gary Ruvkun [4]
JUb	JUb32	Bacillus	fruit	bubbles	n.d.	n.d.	Gary Ruvkun [4]
JUb	JUb87	Buttiauxella	snail or slug	bubbles	n.d.	n.d.	Gary Ruvkun [4]
JUb	JUb37	Cellulomonas	fruit	bubbles	n.d.	n.d.	Gary Ruvkun [4]
JUb	JUb7	Chryseobacterium	compost	bubbles	n.d.	n.d.	Gary Ruvkun [4]
JUb	JUb58	Comamonas	fruit	bubbles	n.d.	n.d.	Gary Ruvkun [4]
JUb	JUb34	Curtobacterium	fruit	bubbles	n.d.	n.d.	Gary Ruvkun [4]
JUb	JUb36	Curtobacterium	fruit	bubbles	n.d.	n.d.	Gary Ruvkun [4]
JUb	JUb8	Delftia	compost	bubbles	n.d.	n.d.	Gary Ruvkun [4]
JUb	JUb105	Enterobacter	snail or slug	bubbles	n.d.	n.d.	Gary Ruvkun [4]
JUb	JUb101	Enterobacter	snail or slug	bubbles	n.d.	n.d.	Gary Ruvkun [4]
JUb	JUb103	Enterobacter	snail or slug	bubbles	n.d.	n.d.	Gary Ruvkun [4]
JUb	JUb25	Erwinia	fruit	bubbles	n.d.	n.d.	Gary Ruvkun [4]
JUb	JUb29	Erwinia	fruit	bubbles	n.d.	n.d.	Gary Ruvkun [4]
JUb	JUb43	Flavobacterium	fruit	bubbles	n.d.	n.d.	Gary Ruvkun [4]
JUb	JUb59	Lactococcus	fruit	bubbles	n.d.	n.d.	Gary Ruvkun [4]
JUb	JUb67	Lactococcus	fruit	bubbles	n.d.	bubbles (>5 mm/OD600)	Gary Ruvkun [4]
JUb	JUb97	Lactococcus	snail or slug	bubbles	n.d.	bubbles (>5 mm/OD600)	Gary Ruvkun [4]
JUb	JUb18	Leucobacter	lab isolate?	bubbles	n.d.	n.d.	Gary Ruvkun [4]
JUb	JUb74	Microbacterium	fruit	bubbles	n.d.	n.d.	Gary Ruvkun [4]
JUb	JUb90	Microbacterium	snail or slug	bubbles	n.d.	n.d.	Gary Ruvkun [4]
JUb	JUb75	Microbacterium	fruit	bubbles	n.d.	n.d.	Gary Ruvkun [4]
JUb	JUb76	Microbacterium	fruit	bubbles	n.d.	n.d.	Gary Ruvkun [4]
JUb	JUb76b *	Microbacterium	fruit	very few bubles	no bubbles	bubbles (=<0.5 mm/OD600)	Gary Ruvkun [4]
JUb	JUb122	Micrococcus	fruit	bubbles	n.d.	n.d.	Gary Ruvkun [4]
JUb	JUb30	Pantoea	fruit	bubbles	n.d.	n.d.	Gary Ruvkun [4]
JUb	JUb5	Providencia	compost	bubbles	n.d.	n.d.	Gary Ruvkun [4]
JUb	JUb39	Providencia	fruit	bubbles	n.d.	bubbles (>5 mm/OD600)	Gary Ruvkun [4]
JUb	JUb102	Providencia	snail or slug	bubbles	n.d.	n.d.	Gary Ruvkun [4]
JUb	JUb6	Pseudomonas	compost	bubbles	n.d.	n.d.	Gary Ruvkun [4]
JUb	JUb85	Pseudomonas	snail or slug	bubbles	n.d.	n.d.	Gary Ruvkun [4]
JUb	JUb114	Pseudomonas	snail or slug	bubbles	n.d.	n.d.	Gary Ruvkun [4]
JUb	JUb95	Pseudomonas	snail or slug	bubbles	n.d.	n.d.	Gary Ruvkun [4]
JUb	JUb100	Pseudomonas	snail or slug	bubbles	n.d.	n.d.	Gary Ruvkun [4]
JUb	JUb12	Pseudomonas	compost	bubbles	n.d.	n.d.	Gary Ruvkun [4]
JUb	JUb42	Pseudomonas	fruit	bubbles	n.d.	n.d.	Gary Ruvkun [4]
JUb	JUb52	Pseudomonas	fruit	bubbles	n.d.	n.d.	Gary Ruvkun [4]
JUb	JUb93	Pseudomonas putida	snail or slug	bubbles	n.d.	n.d.	Gary Ruvkun [4]
JUb	JUb38	Raoultella	fruit	bubbles	n.d.	n.d.	Gary Ruvkun [4]
JUb	JUb54	Raoultella	fruit	bubbles	n.d.	n.d.	Gary Ruvkun [4]
JUb	JUb99	Raoultella	snail or slug	bubbles	n.d.	n.d.	Gary Ruvkun [4]
JUb	JUb83	Rhodococcus	fruit	bubbles	n.d.	n.d.	Gary Ruvkun [4]
JUb	JUb9	Serratia	compost	bubbles	n.d.	n.d.	Gary Ruvkun [4]
JUb	JUb20	Sphingobacterium	fruit	bubbles	n.d.	n.d.	Gary Ruvkun [4]
JUb	JUb21	Sphingobacterium	fruit	bubbles	n.d.	n.d.	Gary Ruvkun [4]
JUb	JUb79	Sphingobacterium	fruit	bubbles	n.d.	n.d.	Gary Ruvkun [4]
JUb	JUb56	Sphingobacterium	fruit	bubbles	n.d.	n.d.	Gary Ruvkun [4]
JUb	JUb86	Sphingobacterium	snail or slug	bubbles	n.d.	n.d.	Gary Ruvkun [4]
JUb	JUb94	Sphingobacterium	snail or slug	bubbles	n.d.	n.d.	Gary Ruvkun [4]
JUb	JUb78	Sphingobacterium	fruit	bubbles	n.d.	n.d.	Gary Ruvkun [4]
JUb	JUb15	Staphylococcus	fruit	bubbles	n.d.	n.d.	Gary Ruvkun [4]
JUb	JUb23	Stenotrophomonas	fruit	bubbles	n.d.	n.d.	Gary Ruvkun [4]
MOYb	MOYb_037	Acinetobacter	compost	bubbles	n.d.	n.d.	This study
MOYb	MOYb_079	Acinetobacter	compost	bubbles	n.d.	n.d.	This study
MOYb	MOYb_081	Acinetobacter	compost	bubbles	n.d.	n.d.	This study
MOYb	MOYb_092	Acinetobacter	compost	bubbles	n.d.	n.d.	This study
MOYb	MOYb_032	Acinetobacter johnsonii	compost	bubbles	n.d.	n.d.	This study
MOYb	MOYb_080	Acintetobacter	compost	bubbles	n.d.	n.d.	This study
MOYb	MOYb_027	Arthrobacter	compost	bubbles	n.d.	n.d.	This study
MOYb	MOYb_029	Arthrobacter	compost	bubbles	n.d.	n.d.	This study
MOYb	MOYb_044	Arthrobacter	compost	bubbles	n.d.	n.d.	This study
MOYb	MOYb_045	Arthrobacter	compost	bubbles	n.d.	n.d.	This study
MOYb	MOYb_052	Arthrobacter	compost	bubbles	n.d.	n.d.	This study
MOYb	MOYb_054	Arthrobacter	compost	bubbles	n.d.	n.d.	This study
MOYb	MOYb_064	Arthrobacter	compost	bubbles	n.d.	n.d.	This study
MOYb	MOYb_077	Arthrobacter	compost	bubbles	n.d.	n.d.	This study
MOYb	MOYb_082	Arthrobacter	compost	bubbles	n.d.	n.d.	This study
MOYb	MOYb_066	Arthrobacter	compost	bubbles	n.d.	n.d.	This study
MOYb	MOYb_034	Athrobacter	compost	bubbles	n.d.	n.d.	This study
MOYb	MOYb_042	Bacillus	compost	bubbles	n.d.	n.d.	This study
MOYb	MOYb_048	Bacillus	compost	bubbles	n.d.	n.d.	This study
MOYb	MOYb_050	Bacillus	compost	bubbles	n.d.	n.d.	This study
MOYb	MOYb_051	Bacillus	compost	bubbles	n.d.	n.d.	This study
MOYb	MOYb_053	Bacillus	compost	bubbles	n.d.	n.d.	This study
MOYb	MOYb_088	Bacillus	compost	bubbles	n.d.	n.d.	This study
MOYb	MOYb_089	Bacillus	compost	bubbles	n.d.	n.d.	This study
MOYb	MOYb_095	Bacillus	compost	bubbles	n.d.	n.d.	This study
MOYb	MOYb_098	Bacillus	compost	bubbles	n.d.	n.d.	This study
MOYb	MOYb_100	Bacillus	compost	bubbles	n.d.	n.d.	This study
MOYb	MOYb_105	Bacillus	compost	bubbles	n.d.	n.d.	This study
MOYb	MOYb_083	Bacillus pumilus	compost	bubbles	n.d.	n.d.	This study
MOYb	MOYb_102	Citrobacter	compost	bubbles	n.d.	n.d.	This study
MOYb	MOYb_101	Enterobacter	compost	bubbles	n.d.	n.d.	This study
MOYb	MOYb_106	Enterobacter/Klebsiella	compost	bubbles	n.d.	n.d.	This study
MOYb	MOYb_109	Enterobacter/Klebsiella	compost	bubbles	n.d.	n.d.	This study
MOYb	MOYb_084	Erwinia or Pantoea	compost	bubbles	n.d.	n.d.	This study
MOYb	MOYb_094	Hafnia	compost	bubbles	n.d.	n.d.	This study
MOYb	MOYb_055	Klebsiella	compost	bubbles	n.d.	n.d.	This study
MOYb	MOYb_060	Klebsiella	compost	bubbles	n.d.	n.d.	This study
MOYb	MOYb_061	Klebsiella	compost	bubbles	n.d.	n.d.	This study
MOYb	MOYb_086	Microbacterium	compost	bubbles	n.d.	n.d.	This study
MOYb	MOYb_087	Microbacterium	compost	bubbles	n.d.	n.d.	This study
MOYb	MOYb_085	Paenibacillus	compost	bubbles	n.d.	n.d.	This study
MOYb	MOYb_057	Paracoccus	compost	bubbles	n.d.	n.d.	This study
MOYb	MOYb_090	Phyllobacteriaceae	compost	bubbles	n.d.	n.d.	This study
MOYb	MOYb_023	Pseudomonas	compost	bubbles	n.d.	n.d.	This study
MOYb	MOYb_024	Pseudomonas	compost	bubbles	n.d.	n.d.	This study
MOYb	MOYb_026	Pseudomonas	compost	bubbles	n.d.	n.d.	This study
MOYb	MOYb_031	Pseudomonas	compost	bubbles	n.d.	n.d.	This study
MOYb	MOYb_036	Pseudomonas	compost	bubbles	n.d.	n.d.	This study
MOYb	MOYb_038	Pseudomonas	compost	bubbles	n.d.	n.d.	This study
MOYb	MOYb_039	Pseudomonas	compost	bubbles	n.d.	n.d.	This study
MOYb	MOYb_040	Pseudomonas	compost	bubbles	n.d.	n.d.	This study
MOYb	MOYb_041	Pseudomonas	compost	bubbles	n.d.	n.d.	This study
MOYb	MOYb_043	Pseudomonas	compost	bubbles	n.d.	n.d.	This study
MOYb	MOYb_046	Pseudomonas	compost	bubbles	n.d.	n.d.	This study
MOYb	MOYb_049	Pseudomonas	compost	bubbles	n.d.	n.d.	This study
MOYb	MOYb_056	Pseudomonas	compost	bubbles	n.d.	n.d.	This study
MOYb	MOYb_059	Pseudomonas	compost	bubbles	n.d.	n.d.	This study
MOYb	MOYb_062	Pseudomonas	compost	bubbles	n.d.	n.d.	This study
MOYb	MOYb_063	Pseudomonas	compost	bubbles	n.d.	n.d.	This study
MOYb	MOYb_075	Pseudomonas	compost	bubbles	n.d.	n.d.	This study
MOYb	MOYb_078	Pseudomonas	compost	bubbles	n.d.	n.d.	This study
MOYb	MOYb_091	Pseudomonas	compost	bubbles	n.d.	n.d.	This study
MOYb	MOYb_033	Pseudomonas kilonensis	compost	bubbles	n.d.	n.d.	This study
MOYb	MOYb_107	Rhodotorula yeast	compost	bubbles	n.d.	n.d.	This study
MOYb	MOYb_108	Rhodotorula yeast	compost	bubbles	n.d.	n.d.	This study
MOYb	MOYb_093	Serratia	compost	bubbles	n.d.	n.d.	This study
MOYb	MOYb_096	Serratia	compost	bubbles	n.d.	n.d.	This study
MOYb	MOYb_097	Serratia	compost	bubbles	n.d.	n.d.	This study
MOYb	MOYb_099	Serratia	compost	bubbles	n.d.	n.d.	This study
MOYb	MOYb_021	Shewanella	compost	very few bubles	no bubbles	no bubbles	This study
MOYb	MOYb_025	Shewanella	compost	very few bubles	no bubbles	no bubbles	This study
MOYb	MOYb_028	Shewanella	compost	very few bubles	no bubbles	no bubbles	This study
MOYb	MOYb_035	Shewanella	compost	very few bubles	no bubbles	no bubbles	This study
MOYb	MOYb_058	Shewanella	compost	very few bubles	no bubbles	no bubbles	This study
MOYb	MOYb_067	Shewanella	compost	very few bubles	no bubbles	no bubbles	This study
MOYb	MOYb_068	Shewanella	compost	very few bubles	no bubbles	no bubbles	This study
MOYb	MOYb_069	Shewanella	compost	very few bubles	no bubbles	no bubbles	This study
MOYb	MOYb_070	Shewanella	compost	very few bubles	no bubbles	no bubbles	This study
MOYb	MOYb_071	Shewanella	compost	very few bubles	no bubbles	no bubbles	This study
MOYb	MOYb_072	Shewanella	compost	very few bubles	no bubbles	no bubbles	This study
MOYb	MOYb_073	Shewanella	compost	very few bubles	no bubbles	no bubbles	This study
MOYb	MOYb_074	Shewanella	compost	very few bubles	no bubbles	no bubbles	This study
MOYb	MOYb_076	Shewanella	compost	very few bubles	no bubbles	no bubbles	This study
MOYb	MOYb_065	Trichosporonaceae yeast	compost	bubbles	n.d.	n.d.	This study
MOYb	MOYb_103		compost	bubbles	n.d.	n.d.	This study
MOYb	MOYb_104		compost	bubbles	n.d.	n.d.	This study
MOYb	MOYb_022		compost	bubbles	n.d.	n.d.	This study
* The JUb76 strain isolate from Buck Samuel's lab was catalase positive, but the JUb76 strain isolate from Gary Ruvkun's lab that we originally screened was catalase negative. We refer to this latter strain as JUb76b, since its partial 16S rRNA gene sequence matched the respective published sequenced for JUb76 [4].
n.d. = assay not done
References
1	Seaver LC, Imlay JA. Alkyl hydroperoxide reductase is the primary scavenger of endogenous hydrogen peroxide in Escherichia coli. Journal of bacteriology. 2001;183(24):7173-81. doi: 10.1128/JB.183.24.7173-7181.2001. PubMed PMID: 11717276; PubMed Central PMCID: PMC95566.
2	Casillas-Martinez L, Setlow P. Alkyl hydroperoxide reductase, catalase, MrgA, and superoxide dismutase are not involved in resistance of Bacillus subtilis spores to heat or oxidizing agents. Journal of bacteriology. 1997;179(23):7420-5. Epub 1997/12/11. doi: 10.1128/jb.179.23.7420-7425.1997. PubMed PMID: 9393707; PubMed Central PMCID: PMCPMC179693.
3	Dirksen P, Assie A, Zimmermann J, Zhang F, Tietje AM, Marsh SA, et al. CeMbio - The Caenorhabditis elegans Microbiome Resource. G3. 2020;10(9):3025-39. Epub 2020/07/17. doi: 10.1534/g3.120.401309. PubMed PMID: 32669368; PubMed Central PMCID: PMCPMC7466993.
4	Samuel BS, Rowedder H, Braendle C, Felix MA, Ruvkun G. Caenorhabditis elegans responses to bacteria from its natural habitats. Proc Natl Acad Sci U S A. 2016;113(27):E3941-9. doi: 10.1073/pnas.1607183113. PubMed PMID: 27317746; PubMed Central PMCID: PMC4941482.
