# Supplementary material for: Modulation of sensory perception by hydrogen peroxide enables Caenorhabditis elegans to find a niche that provides both food and protection from hydrogen peroxide
Source: PLoS Pathog. 2021 Dec 23;17(12):e1010112. doi: 10.1371/journal.ppat.1010112 (PMC8699984; doi:10.1371/journal.ppat.1010112)
Supplement: S3 Table — (XLSX) [file ppat.1010112.s009.xlsx]

## Sheet: S3 Table
S3 Table. Bacterial strains.
Strain	Genotype	Source	Reference
OP50	E. coli B, uracil auxotroph	CGC	Brenner, 1974 [1]
HT115	E. coli F- mcrA, mcrB, IN(rrnD-rrnE)1, rnc14::Tn10(DE3 lysogen: lavUV5 promoter -T7 polymerase). Tetracycline resistant	CGC	Kamath et al., 2001 [2]
MG1655	E. coli K12 F- wild type	James Imlay	Seaver and Imlay, 2001 [3]
JI377	E. coli MG1655 ahpCF katG katE	James Imlay	Seaver and Imlay, 2001 [3]
PS832	Bacillus subtilis Trp+ revertant of strain 168	Peter Setlow	Bagyan et al., 1998 [4]
PS2664	Bacillus subtilis PS832 katA::cat katX::erm Cmr Emr	Peter Setlow	Bagyan et al., 1998 [4]
MYb71	Ochrobactrum vermis	CGC	Dirksen et al., 2016 [5]
JUb39	Providencia alcalifaciens	Piali Sengupta	Samuel et al., 2016 [6]
JUb45	Neorhizobium huautlense	Gary Ruvkun	Samuel et al., 2016 [6]
References
1	Brenner S. The genetics of Caenorhabditis elegans. Genetics. 1974;77(1):71-94. PubMed PMID: 4366476.
2	Kamath RS, Martinez-Campos M, Zipperlen P, Fraser AG, Ahringer J. Effectiveness of specific RNA-mediated interference through ingested double-stranded RNA in Caenorhabditis elegans. Genome Biol. 2001;2(1):research2.1-2.10. PubMed PMID: 11178279.
3	Seaver LC, Imlay JA. Alkyl hydroperoxide reductase is the primary scavenger of endogenous hydrogen peroxide in Escherichia coli. Journal of bacteriology. 2001;183(24):7173-81. doi: 10.1128/JB.183.24.7173-7181.2001. PubMed PMID: 11717276; PubMed Central PMCID: PMC95566.
4	Bagyan I, Casillas-Martinez L, Setlow P. The katX gene, which codes for the catalase in spores of Bacillus subtilis, is a forespore-specific gene controlled by sigmaF, and KatX is essential for hydrogen peroxide resistance of the germinating spore. Journal of bacteriology. 1998;180(8):2057-62. Epub 1998/04/29. doi: 10.1128/JB.180.8.2057-2062.1998. PubMed PMID: 9555886; PubMed Central PMCID: PMCPM…
5	Dirksen P, Marsh SA, Braker I, Heitland N, Wagner S, Nakad R, et al. The native microbiome of the nematode Caenorhabditis elegans: gateway to a new host-microbiome model. BMC Biol. 2016;14:38. Epub 2016/05/11. doi: 10.1186/s12915-016-0258-1. PubMed PMID: 27160191; PubMed Central PMCID: PMCPMC4860760.
6	Samuel BS, Rowedder H, Braendle C, Felix MA, Ruvkun G. Caenorhabditis elegans responses to bacteria from its natural habitats. Proc Natl Acad Sci U S A. 2016;113(27):E3941-9. doi: 10.1073/pnas.1607183113. PubMed PMID: 27317746; PubMed Central PMCID: PMC4941482.
