# Supplementary material for: Modulation of sensory perception by hydrogen peroxide enables Caenorhabditis elegans to find a niche that provides both food and protection from hydrogen peroxide
Source: PLoS Pathog. 2021 Dec 23;17(12):e1010112. doi: 10.1371/journal.ppat.1010112 (PMC8699984; doi:10.1371/journal.ppat.1010112)
Supplement: S4 Table — (XLSX) [file ppat.1010112.s010.xlsx]

## Sheet: S4 Table
S4 Table. Nematode strains.
Strain	Species	Genotype	Source	Reference
QZ0	Caenorhabditis elegans	N2 wild type	Joy Alcedo	Schiffer et. al, 2020 [1]
AF16	Caenorhabditis briggsae	wild isolate from soil in Ahmedabad, India	CGC
JU322	Caenorhabditis elegans	wild isolate from a Helix snail on the trunk of a mulberry tree in Merlet, Lagorce (Ardeche), France	CGC	Barriere and Felix, 2005 [2]
PX178	Caenorhabditis elegans	wild isolate from a snail under rocks over damp organic soil in northwest Hendricks Park, Eugene, OR (USA)	CGC
MT14984	Caenorhabditis elegans	tph-1(n4622)	CGC	Shivers et al., 2009 [3]
MT15434	Caenorhabditis elegans	tph-1(mg280). In this backcrossed mg280 allele a cam-1 mutation was removed by crossing left and right of tph-1(mg280) using bli-2 and unc-4. Strain does not have withered tail defect and moves well.	CGC	Sze et al., 2000 [4]
MT8944	Caenorhabditis elegans	mod-5(n822)	CGC	Ranganathan et al., 2001 [5]
ZD763	Caenorhabditis elegans	mgIs40[Pdaf-28::nls-GFP]; jxEx102[Ptrx-1::ICE + Pofm-1::gfp]	Dennis Kim	Cornils et al., 2011 [6]
ZM10104	Caenorhabditis elegans	Pift-20::GCaMP6::3xNLS + Pgpc-1::mCherry	This work
References
1	Schiffer JA, Servello FA, Heath WR, Amrit FRG, Stumbur SV, Eder M, et al. Caenorhabditis elegans processes sensory information to choose between freeloading and self-defense strategies. eLife. 2020;9. Epub 2020/05/06. doi: 10.7554/eLife.56186. PubMed PMID: 32367802.
2	Barriere A, Felix MA. High local genetic diversity and low outcrossing rate in Caenorhabditis elegans natural populations. Curr Biol. 2005;15(13):1176-84. Epub 2005/07/12. doi: 10.1016/j.cub.2005.06.022. PubMed PMID: 16005289.
3	Shivers RP, Kooistra T, Chu SW, Pagano DJ, Kim DH. Tissue-specific activities of an immune signaling module regulate physiological responses to pathogenic and nutritional bacteria in C. elegans. Cell Host Microbe. 2009;6(4):321-30. Epub 2009/10/20. doi: 10.1016/j.chom.2009.09.001. PubMed PMID: 19837372; PubMed Central PMCID: PMCPMC2772662.
4	Sze JY, Victor M, Loer C, Shi Y, Ruvkun G. Food and metabolic signalling defects in a Caenorhabditis elegans serotonin-synthesis mutant. Nature. 2000;403(6769):560-4. PubMed PMID: 10676966.
5	Ranganathan R, Sawin ER, Trent C, Horvitz HR. Mutations in the Caenorhabditis elegans serotonin reuptake transporter MOD-5 reveal serotonin-dependent and -independent activities of fluoxetine. The Journal of neuroscience : the official journal of the Society for Neuroscience. 2001;21(16):5871-84. Epub 2001/08/07. PubMed PMID: 11487610; PubMed Central PMCID: PMCPMC6763176.
6	Cornils A, Gloeck M, Chen Z, Zhang Y, Alcedo J. Specific insulin-like peptides encode sensory information to regulate distinct developmental processes. Development. 2011;138(6):1183-93. doi: 10.1242/dev.060905. PubMed PMID: 21343369; PubMed Central PMCID: PMC3042873.
