# Supplementary material for: Modulation of sensory perception by hydrogen peroxide enables Caenorhabditis elegans to find a niche that provides both food and protection from hydrogen peroxide
Source: PLoS Pathog. 2021 Dec 23;17(12):e1010112. doi: 10.1371/journal.ppat.1010112 (PMC8699984; doi:10.1371/journal.ppat.1010112)
Supplement: S5 Table — (XLSX) [file ppat.1010112.s011.xlsx]

## Sheet: S5 Table
S5 Table. MOYb nematode microbiome collection from residential compost.
MOYb_strain	Genus/species	Isolation notes	Associated worm	16S rRNA gene primers	16S rRNA gene sequence (if available)	Additional notes
MOYb_001	tbd	compost
MOYb_002	tbd	compost
MOYb_003	tbd	compost
MOYb_004	Micrococcus luteus	lab isolate		27f/1492r
MOYb_005	Arthrobacter sp.	lab isolate		27f/1492r
MOYb_006	tbd	Tomato#1_A, e.coli-like odor	MO_w003,MO_w004
MOYb_007	Providencia rettgeri	Tomato#1_B, nutty odor	MO_w003,MO_w004
MOYb_008	Klebsiella sp. (oxytoca/pneumonia)	Tomato#1_C1	MO_w003,MO_w004	27f/1492r
MOYb_009	Chryseobacterium sp. (lathyri)	Tomato#1_C2	MO_w003,MO_w004	515f/806rB
MOYb_010	Pseudomonas sp.	Tomato#1_D	MO_w003,MO_w004	515f/806rB		worms dead
MOYb_011	Chryseobacterium sp. (indologenes) - weak homology	Tomato#1_E, fruity odor	MO_w003,MO_w004	515f/806rB
MOYb_012	Rahnella sp. - questionable	Tomato#1_F	MO_w003,MO_w004	27f/1492r
MOYb_013	Stenotrophomonas/Microbacterium sp.	Tomato#2_A1	MO_w005	515f/806rB	same sequence match for Stenotrophomonas, Rhizobium sp.
MOYb_014	Myroides sp. (odoratimimus)?	Tomato#2_A2	MO_w005	515f/806rB
MOYb_015	tbd	Tomato#2_B	MO_w005
MOYb_016	tbd	Tomato#2_C	MO_w005
MOYb_017	Pseudomonas sp. - unclear	Tomato#2_D	MO_w005	515f/806rB
MOYb_018	Klebsiella sp. (oxytoca)	Dirt#2_A, fruity odor	MO_w006	27f/1492r
MOYb_019	Microbacterium sp.	Dirt#2_B1	MO_w006	515f/806rB		worms dead
MOYb_020	E. coli	Dirt#2_B2	MO_w006	27f/1492r
MOYb_021	Shewanella	JU1_1	JU322_1 wormpost	515f/806rB	NNGNATGGAGCGTATCGGATACTGGGCGTAAGCGTGCGCAGGCGGTTTGTTAAGCGAGATGTGAAAGCCCTGGGCTCAACCTAGGAATAGCATTTCGAACTGGCGAACTAGAGTCTTGTAGAGGGGGGTAGAATTCCAGGTGTAGCGGTGAAATGCGTAGAGATCTGGAGGAATACCGGTGGCGAAGGCGGCCCCCTGGACAAAGACTGACGCTCATGCACGAAAGCGTGGGGAGCAAACAGGATTAGAAACCCCCGTAGTCC
MOYb_022
MOYb_023	Pseudomonas	JU1_3	JU322_1 wormpost	515f/806rB	NNAGTCAGCGTATCGGATTACTGGGCGTAAGCGCGCGTAGGTGGTTTGTTAAGTTGAATGTGAAAGCCCCGGGCTCAACCTGGGAACTGCATCCAAAACTGGCAAGCTAGAGTATGGCAGAGGGTGGTGGAATTTCCTGTGTAGCGGTGAAATGCGTAGATATAGGAAGGAACACCAGTGGCGAAGGCGACCACCTGGGCTAATACTGACACTGAGGTGCGAAAGCGTGGGGAGCAAACAGGATTAGATACCCCCGTAGTCC
MOYb_024	Pseudomonas	JU1_4	JU322_1 wormpost	515f/806rB	NNNANTCAGGCGTATCGGATTACTGGGCGTAAGCGCGCGTAGGTGGTTCGTTAAGTTGGATGTGAAAGCCCCGGGCTCAACCTGGGAACTGCATCCAAAACTGGCGAGCTAGAGTACGGTAGAGGGTGGTGGAATTTCCTGTGTAGCGGTGAAATGCGTAGATATAGGAAGGAACACCAGTGGCGAAGGCGACCACCTGGACTGATACTGACACTGAGGTGCGAAAGCGTGGGGAGCAAACAGGATTAGAAACCCCCGTAGTCCCGGTGGGCAGCCTTGGCCGGATTCTGGGGGTTGATTCCCGGTTACGACCATTAGAAGTAAATCAAGGTACGCGGTCCACGGTACCTTGGCTGGCGGGGCACTTGGGGGGATATGCCGCACACCAGTAAGTTCCAG…
MOYb_025	Shewanella	JU1_5	JU322_1 wormpost	515f/806rB	GNGGATGACGTATCGGATACTGGGCGTAAGCGTGCGCAGGCGGTTTGTTAAGCGAGATGTGAAAGCCCTGGGCTCAACCTAGGAATAGCATTTCGAACTGGCGAACTAGAGTCTTGTAGAGGGGGGTAGAATTCCAGGTGTAGCGGTGAAATGCGTAGAGATCTGGAGGAATACCGGTGGCGAAGGCGGCCCCCTGGACAAAGACTGACGCTCATGCACGAAAGCGTGGGGAGCAAACAGGATTAGAAACCCCCAAAAGACCCATTGTATTGGAGAGTGGCCGGACACAACGTCCCTTTGTTTGGGGGGATTGACCAGTACACTCTTCCCATCCAGGGAGCAATTCGTCCAA
MOYb_026	Pseudomonas	JU1_6	JU322_1 wormpost	515f/806rB	NNNANGGTCAGCGTATCGGATTACTGGGCGTAAGCGCGCGTAGGCGGTTTGTTAAGTTGGATGTGAAAGCCCCGGGCTCAACCTGGGAACTGCATCCAAAACTGGCAAGCTAGAGTACAGTAGAGGGTGGTGGAATTTCCTGTGTAGCGGTGAAATGCGTAGATATAGGAAGGAACACCAGTGGCGAAGGCGACCACCTGGACTGATACTGACGCTGAGGTGCGAAAGCGTGGGGAGCAAACAGGATTAGAAACCCCCGTAGTCCCAGTTGTTCGCGTTCGCCACTGGTGTTCGTTGTTTTTTACAGATTCCCGCTACACTGGAAATTCCACCACCCTCTACGTACATAGCTGGCGGTT
MOYb_027	Arthrobacter	JU1_7	JU322_1 wormpost	515f/806rB	NANGNNTCGAGCGTATCCGGATTATTGGGCGTAAGAGCTCGTAGGCGGTTTGTCGCGTCTGCCGTGAAAGTCCGAGGCTCAACCTCGGATCTGCGGTGGGTACGGGCAGACTAGAGTGATGTAACAGGATTAGATACCCCCGTAGTCCCTGCCGTAAGGGGAGACTGGAATTCCTGGTGTAGCGGTGAAATGCGCAGATATCAGGAGGAACACCGATGGCGAAGGCAGGTCTCTGGGCATTTACTGACGCTGAGGAGCGAAAGCATGGGGAGCG
MOYb_028	Shewanella	JU1_8	JU322_1 wormpost	515f/806rB	GNGGAGCGGGCGTATCGGATTACTGGGCGTAAGCGTGCGCAGGCGGTTTGTTAAGCGAGATGTGAAAGCCCCGGGCTCAACCTGGGAATTGCATTTCGAACTGGCGAACTAGAGTCTTGTAGAGGGGGGTAGAATTCCAGGTGTAGCGGTGAAATGCGTAGAGATCTGGAGGAATACCGGTGGCGAAGGCGGCCCCCTGGACAAAGACTGACGCTCAGGCACGAAAGCGTGGGGAGCAAACAGGATTAGATACCCCCGTAGTCC
MOYb_029	Arthrobacter	JU1_9	JU322_1 wormpost	515f/806rB	ANAAATTGCAAGGGTATCGGATTATTGGGCGTAAGAGCTCGTAGGCGGTTTGTCGCGTCTGCCGTGAAAGTCCGAGGCTCAACCTCGGATCTGCGGTGGGTACGGGCAGACTAGAGTGATGTAGGGGAGACTGGAATTCCTGGTGTAGCGGTGAAATGCGCAGATATCAGGAGGAACACCGATGGCGAAGGCAGGTCTCTGGGCATTTACTGACGCTGAGGAGCGAAAGCATGGGGAGCGAACAGGATTAGATACCCCCGTAGTCCCTGCCGTAAACGTTGGGCACTAGGTGTTACCGCGGCAGCTAACACGAACGTTGTC
MOYb_030	Bacillus cereus	JU1_10	JU322_1 wormpost	515f/806rB	TGCAAATTGAGCGTATCGGAATATTGGGCGTAAGCGCGCGCAGGTGGTTTCTTAAGTCTGATGTGAAAGCCCACGGCTCAACCGTGGAGGGTCATTGGAAACTGGGAGACTTGAGTGCAGAAGAGGAAAGTGGAATTCCATGTGTAGCGGTGAAATGCGTAGAGATATGGAGGAACACCAGTGGCGAAGGCGACTTTCTGGTCTGTAACTGACACTGAGGCGCGAAAGCGTGGGGAGCAAACAGGATTAGAAACCCCCGTAGTCCA
MOYb_031	Pseudomonas	JU1_11	JU322_1 wormpost	515f/806rB	TNGAAATTGCAACGTTATCGGATTACTGGGCGTAAGCGCGCGTAGGTGGTTCGTTAAGTTGGATGTGAAAGCCCCGGGCTCAACCTGGGAACTGCATCCAAAACTGGCGAGCTAGAGTACGGTAGAGGGTGGTGGAATTTCCTGTGTAGCGGTGAAATGCGTAGATATAGGAAGGAACACCAGTGGCGAAGGCGACCACCTGGACTGATACTGACACTGAGGTGCGAAAGCGTGGGGAGCAAACAGGATTAGATACCCCCGTAGTCCAG
MOYb_032	Acinetobacter johnsonii	JU1_12	JU322_1 wormpost	515f/806rB	NGNGAAAACCTCTAACTTTATCGGGATTTACTGGGCGTAAGCGTGCGTAGGCGGCTTTTTAAGTCGGATGTGAAATCCCTGAGCTTAACTTAGGAATTGCATTCGATACTGGGAAGCTAGAGTATGGGAGAGGATGGTAGAATTCCAGGTGTAGCGGTGAAATGCGTAGAGATCTGGAGGAATACCGATGGCGAAGGCAGCCATCTGGCCTAATACTGACGCTGAGGTACGAAAGCATGGGGAGCAAACAGGATTAGAAACCCCCGTAGTCCA
MOYb_033	Pseudomonas kilonensis	JU1_13	JU322_1 wormpost	515f/806rB	CGCGAGGTCAGCGTATCGGATACTGGGCGTAAGCGCGCGTAGGTGGTTCGTTAAGTTGGATGTGAAATCCCCGGGCTCAACCTGGGAACTGCATCCAAAACTGGCGAGCTAGAGTAGGGCAGAGGGTGGTGGAATTCCTGTGTAGCGGTGAAATGCGTAGATATAGGAAGGAACACCAGTGGCGAAGGCGACCACCTGGGCTCATACTGACACTGAGGTGCGAAAGCGTGGGGAGCAAACAGGATTAGAAACCCCCGTAGTCC
MOYb_034	Athrobacter	JU1_14	JU322_1 wormpost	515f/806rB	NCGAGGGGAGCCGTTATCGGATTATGTGCGTAAGAGCTCGTAGGCGGTTTGTTGCGTCTGATGTGAATCCCCAGGCTCAACCTGGGAACTGCATTGGGTCGACAAGATAGAGTATGGTAGAGGGAGACTGGAATTCCTGTGTAGCGGTGAATGCGTAGATATCAGGAGGAACACCGATGGCGAAGGCGACCACTCTGGACATTTACTGACGCTGAGGAGCGAAAGCGTGGGGAGCGAACAGGATTAGAAACCCCCGTAGTCCCA
MOYb_035	Shewanella	JU1_15	JU322_1 wormpost	515f/806rB	CGGAAGTTGGCGTATCGGATTACTGGGCGTAAGCGTGCGCAGGCGGTTTGTTAAGCGAGATGTGAAAGCCCTGGGCTCAACCTAGGAATAGCATTTCGAACTGGCGAACTAGAGTCTTGTAGAGGGGGGTAGAATTCCAGGTGTAGCGGTGAAATGCGTAGAGATCTGGAGGAATACCGGTGGCGAAGGCGGCCCCCTGGACAAAGACTGACGCTCATGCACGAAAGCGTGGGGAGCAAACAGGATTAGATACCCCCGTAGTCCAA
MOYb_036	Pseudomonas	JU1_16	JU322_1 wormpost	515f/806rB	GCCGGGAAGCGGTATCGGATACTGGGCGTAAGAGCGCGTAGGTGGTTTGTTACGTCGGATGTGAAGTCCCAGGCTCAACCTGGGATCTGCATCGGGACTGGCGAGCTAGAGACATGTAGAGGGAGACTGGAATTTCCTGTGTAGCGGTGAAATGCGTAGATATAGGAAGGAACACCAGATGGCGAAGGCGACCACTCTGGACTGATACTGACACCTGAGGTGCGAAAGCGTGGGGAGCAAAACAGGATTAGATACCCCCGTAGTCCC
MOYb_037	Acinetobacter	JU1_17	JU322_1 wormpost	515f/806rB	NNCAAGTCACGTATCGGATTTACTGGGCGTAAAGCGTGCGTAGGCGGCTTTTTAAGTCGGATGTGAAATCCCTGAGCTTAACTTAGGAATTGCATTCGATACTGGGAAGCTAGAGTATGGGAGAGGATGGTAGAATTCCAGGTGTAGCGGTGAAATGCGTAGAGATCTGGAGGAATACCGATGGCGAAGGCAGCCATCTGGCCTAATACTGACGCTGAGGTACGAAAGCATGGGGAGCAAACAGGATTAGATACCCCCGTAGTCC
MOYb_038	Pseudomonas	JU1_18	JU322_1 wormpost	515f/806rB	NGAGTCAGCGTATCGGATTACTGGGCGTAAGCGCGCGTAGGTGGTTCGTTAAGTTGGATGTGAAATCCCCGGGCTCAACCTGGGAACTGCATCCAAAACTGGCGAGCTAGAGTACGGTAGAGGGTGGTGGAATTTCCTGTGTAGCGGTGAAATGCGTAGATATAGGAAGGAACACCAGTGGCGAAGGCGACCACCTGGACTGATACTGACACTGAGGTGCGAAAGCGTGGGGAGCAAACAGGATTAGAAACCCCCCGTAGTCC
MOYb_039	Pseudomonas	JU2_19	JU322_2 wormpost	515f/806rB	NNNANGTCAGCGTATCGGATTACTGGGCGTAAGCGCGCGTAGGCGGTTTGTTAAGTTGGATGTGAAAGCCCCGGGCTCAACCTGGGAACTGCATCCAAAACTGGCAAGCTAGAGTACAGTAGAGGGTGGTGGAATTTCCTGTGTAGCGGTGAAATGCGTAGATATAGGAAGGAACACCAGTGGCGAAGGCGACCACCTGGACTGATACTGACGCTGAGGTGCGAAAGCGTGGGGAGCAAACAGGATTAGAAACCCCCCGTAGTCCCGGCCGCTCCCCTTCGCCCCTGGTGTTCCTCCGTCTGTCTCCGCATTTCCCCCGCAAAAAGAGATACCCCACCCACCACTTGTAATCCCCCTTCTGATTTCGGAAAGGGTTTCAGGGTTGGGGTCCCGAGATTT…
MOYb_040	Pseudomonas	JU2_20	JU322_2 wormpost	515f/806rB	ANGAGTTCAGCGTATCGGATACTGGGCGTAAGCGCGCGTAGGTGGTTCGTTAAGTTGGATGTGAAATCCCCGGGCTCAACCTGGGAACTGCATCCAAAACTGGCGAGCTAGAGTAGGGCAGAGGGTGGTGGAATTTCCTGTGTAGCGGTGAAATGCGTAGATATAGGAAGGAACACCAGTGGCGAAGGCGACCACCTGGGCTCATACTGACACTGAGGTGCGAAAGCGTGGGGAGCAAACAGGATTAGATACCCCCGTAGTCC
MOYb_041	Pseudomonas	JU2_21	JU322_2 wormpost	515f/806rB	CGNGAATTTCCGGGGTTTATCGGATTACTGGGCGTAAGCGCGCGTAGGTGGTTCGTTAAGTTGGATGTGAAATCCCCGGGCTCAACCTGGGAACTGCATCCAAAACTGGCGAGCTAGAGTAGGGCAGAGGGTGGTGGAATTTCCTGTGTAGCGGTGAAATGCGTAGATATAGGAAGGAACACCAGTGGCGAAGGCGACCACCTGGGCTCATACTGACACTGAGGTGCGAAAGCGTGGGGAGCAAACAGGATTAGATACCCCCGTAGTCCCAAC
MOYb_042	Bacillus	JU2_22	JU322_2 wormpost	515f/806rB	NNGAATTACTGCCAATCATGCGCGTATCGGATATTGGGCGTAAGCGCGCGCAGGTGGTTTCTTAAGTCTGATGTGAAAGCCCACGGCTCAACTGTGGGGTGTTTTGGAACTGGGAAACTGATGCCTTGGGGGAGGGGGAAATTCCGGGGTGGGGGAAATCGGCCATTTTTGGGGAACCCCCACTGGGG
MOYb_043	Pseudomonas	JU2_23	JU322_2 wormpost	515f/806rB	NNGAGTTCAGCGTTATCGGATACTGGGCGTAAGCGCGCGTAGGTGGTTTGTTAAGTTGGATGTGAAAGCCCCGGGCTCAACCTGGGAACTGCATTCAAAACTGACAAGCTAGAGTATGGTAGAGGGTGGTGGAATTTCCTGTGTAGCGGTGAAATGCGTAGATATAGGAAGGAACACCAGTGGCGAAGGCGACCACCTGGACTGATACTGACACTGAGGTGCGAAAGCGTGGGGAGCAAACAGGATTAGATACCCCCGTAGTCC
MOYb_044	Arthrobacter	JU2_24	JU322_2 wormpost	515f/806rB	GNATGNAAGTCTGTCTGGATATTGGGCGTAAGAGCTCGTAGGCGGTTTGTCGCGTCTGCCGTGAAAGTCCGGGGCTCAACTCCGGATCTGCGGTGGGTACGGGCAGACTAGAGTGATGTAGGGGAGACTGGAATTCCTGGTGTAGCGGTGAAATGCGCAGATATCAGGAGGAACACCGATGGCGAAGGCAGGTCTCTGGGCATTAACTGACGCTGAGGAGCGAAAGCATGGGGAGCGAACAGGATTAGAAACCCAAAATAGTCCCTGCCGTAAACGTTGGGCACTAGGTGTGGGGGACATTCCACGTTTTACCGCGCCGTAGCTAACGCATTAAGTGCCCCCGCCTGGGGAGTACGGCCGCAGACTAAAACTCAAAGGAATTGACGGGGGCCCGCACAA…
MOYb_045	Arthrobacter	JU2_25	JU322_2 wormpost	515f/806rB	AGGGGCGGCCCGAGGGTATCCGGATTATTGGGGTAAAGAGCTCGTAGGCGGTTTGTCGCGTCTGCCGTGAAAGTCCGAGGCTCAACCTCGGATCTGCGGTGGGTACGGGCAGACTAGAGTGATGTAGGGGAGACTGGATTTCCGGGTGTAGCGGTGAAATGCGCAGATATCAGGAGGAACACCGATGGCGAAGGCAGGCCTCTGGTCATTTACTGACGCTGAGGAGCGAAAGCGTGGGGAGCGAACAGGATTAGACCCCCCCGTACCCCA
MOYb_046	Pseudomonas	JU2_26	JU322_2 wormpost	515f/806rB	GCCAAGTCAGCGTATCGGATTACTGGGCGTAAGCGCGCGTAGGTGGTTTGTTAAGTTGGATGTGAAATCCCCGGGCTCAACCTGGGAACTGCATTCAAAACTGACAAGCTAGAGTATGGTAGAGGGTGGTGGAATTTCCTGTGTAGCGGTGAAATGCGTAGATATAGGAAGGAACACCAGTGGCGAAGGCGACCACCTGGACTGATACTGACACTGAGGTGCGAAAGCGTGGGGAGCAAACAGGATTAGATACCCCCGTAGTCC
MOYb_047	Bacillus	JU2_27	JU322_2 wormpost	515f/806rB	GGNAATTGCAGCGTTATCCGGATATTGGGCGTAAGCGCGCGCAGGTGGTTTCTTAAGTCTGATGTGAAAGCCCACGGCTCAACCGTGGAGGGTCATTGGAAACTGGGAGACTTGAGTGCAGAAGAGGAAAGTGGAATTCCATGTGTAGCGGTGAAATGCGTAGAGATATGGAGGAACACCAGTGGCGAAGGCGACTTTCTGGTCTGTAACTGACACTGAGGCGCGAAAGCGTGGGGAGCAAACAGGATTAGAAACCCCCGTAGTCCCA
MOYb_048	Bacillus	JU3_28	JU322_3 wormpost	515f/806rB	GCCNAATTCAGCGTTATCGGATTATTGGGCGTAAGCGCGCGCAGGTGGTTTCTTAAGTCTGATGTGAAAGCCCACGGCTCAACCGTGGAGGGTCATTGGAAACTGGGAGACTTGAGTGCAGAAGAGGAAAGTGGAATTCCATGTGTAGCGGTGAAATGCGTAGAGATATGGAGGAACACCAGTGGCGAAGGCGACTTTCTGGTCTGTAACTGACACTGAGGCGCGAAAGCGTGGGGAGCAAACAGGATTAGAAACCCCCGTAGTCACA
MOYb_049	Pseudomonas	JU3_29	JU322_3 wormpost	515f/806rB	NNAAGTCGCGTATCGGATTACTGGGCGTAAAGCGCGCGTAGGTGGTTTGTTAAGTTGAATGTGAAAGCCCCGGGCTCAACCTGGGAACTGCATCCAAAACTGGCAAGCTAGAGTATGGCAGAGGGTGGTGGAATTTCCTGTGTAGCGGTGAAATGCGTAGATATAGGAAGGAACACCAGTGGCGAAGGCGACCACCTGGGCTAATACTGACACTGAGGTGCGAAAGCGTGGGGAGCAAACAGGATTAGATACCCCCGTAGTCC
MOYb_050	Bacillus	JU3_30	JU322_3 wormpost	515f/806rB	NNGAAGTCAGCGTATCGGATATTGGGCGTAAGCGCGCGCAGGTGGTTTCTTAAGTCTGATGTGAAAGCCCACGGCTCAACCGTGGAGGGTCATTGGAAACTGGGAGACTTGAGTGCAGAAGAGGAAAGTGGAATTCCATGTGTAGCGGTGAAATGCGTAGAGATATGGAGGAACACCAGTGGCGAAGGCGACTTTCTGGTCTGTAACTGACACTGAGGCGCGAAAGCGTGGGGAGCAAACAGGATTAGAAACCCCCGTAGTCCCA
MOYb_051	Bacillus	N2_3_1	N2_3_wormpost	515f/806rB	AGNAGTGCACGTATCGGATATTGGGCGTAAGCGCGCGCAGGTGGTTTCTTAAGTCTGATGTGAAAGCCCACGGCTCAACCGTGGAGGGTCATTGGAAACTGGGAGACTTGAGTGCAGAAGAGGAAAGTGGAATTCCATGTGTAGCGGTGAAATGCGTAGAGATATGGAGGAACACCAGTGGCGAAGGCGACTTTCTGGTCTGTAACTGACACTGAGGCGCGAAAGCGTGGGGAGCAAACAGGATTAGATACCCCCGTAGTCCC
MOYb_052	Arthrobacter	N2_3_2	N2_3_wormpost	515f/806rB	GNGGTGGAAGCGTATCGGGATTATTGGGCGTAAGAGCTCGTAGGCGGTTTGTCGCGTCTGCCGTGAAAGTCCGAGGCTCAACCTCGGATCTGCGGTGGGTACGGGCAGACTAGAGTGATGTAGGGGAGATGGAATTCCTGGTGTAGCGGTGAAATGCGCAGATATCAGGAGGAACACCGATGGCGAAGGCAGGTCTCTGGGCATTTACTGACGCTGAGGAGCGAAAGCATGGGGAGCGAACAGGATTAGAAACCCCCGTAGTCCCTGCCGGCGCG
MOYb_053	Bacillus	N2_3_3	N2_3_wormpost	515f/806rB	NNNAGTTCAGCGTATCGGATTATTGGGCGTAAGCGCGCGCAGGTGGTTTCTTAAGTCTGATGTGAAAGCCCACGGCTCAACCGTGGAGGGTCATTGGAAACTGGGAGACTTGAGTGCAGAAGAGGAAAGTGGAATTCCATGTGTAGCGGTGAAATGCGTAGAGATATGGAGGAACACCAGTGGCGAAGGCGACTTTCTGGTCTGTAACTGACACTGAGGCGCGAAAGCGTGGGGAGCAAACAGGATTAGATACCCCCGTAGTCCC
MOYb_054	Arthrobacter	N2_3_4	N2_3_wormpost	515f/806rB	NNGATGGCAGCGTATCCGGATTATTGGGCGTAAGAGCTCGTAGGCGGTTTGTCGCGTCTGCCGTGAAAGTCCGAGGCTCAACCTCGGATCTGCGGTGGGTACGGGCAGACTAGAGTGATGTAGGGGAGACTGGAATTCCTGGTGTAGCGGTGAAATGCGCAGATATCAGGAGGAACACCGATGGCGAAGGCAGGTCTCTGGGCATCTACTGACGCTGAGGAGCGAAAGCATGGGGAGCGAACAGGATTAGATACCCCCCGTAGTCCCTGCCGTAAACGTTGGGCACTAGGTGTTACCGCGGCTGCTAGACACAAGCGCCGGCTGTAACACTTTTAGTGCCCCGCCTGGGGGAGTACGGCCGCCAGGCTATAAAC
MOYb_055	Klebsiella	N2_3_5	N2_3_wormpost	515f/806rB	CGCGAAATGTAGCGTAATCGGATTACTGGGCGTAAGCGCACGCAGGCGGTCTGTCAAGTCGGATGTGAAATCCCCGGGCTCAACCTGGGAACTGCATTCGAAACTGGCAGGCTAGAGTCTTGTAGAGGGGGGTAGAATTCCAGGTGTAGCGGTGAAATGCGTAGAGATCTGGAGGAATACCGGTGGCGAAGGCGGCCCCCTGGACAAAGACTGACGCTCAGGTGCGAAAGCGTGGGGAGCAAACAGGATTAGAAACCCCCGTAGTCCC
MOYb_056	Pseudomonas	N2_3_6	N2_3_wormpost	515f/806rB	GGGGAACAGAGCGCTTATCGGATACTGGGCGTAAGCGCGCGTAGGTGGTTTGTTAAGTTGAATGTGAAAGCCCCGGGCTCAACCTGGGAACTGCATCCAAAACTGGCAAGCTAGAGTATGGCAGAGGGTGGTGGAATTTCCTGTGTAGCGGTGAAATGCGTAGATATAGGAAGGAACACCAGTGGCGAAGGCGACCACCTGGGCTAATACTGACACTGAGGTGCGAAAGCGTGGGGAGCAAACAGGATTAGATACCCCCGTAGTCC
MOYb_057	Paracoccus	N2_3_7	N2_3_wormpost	515f/806rB	NNNGGNTTATCTGGCGATAGTTCGGATTACTGGGCGTAAAGCGCACGTAGGCGGACCAGAAAGTTGGGGGTGAAATCCCGGGGCTCAACCTCGGAACTGCCTTCAAAACTATTGGTCTGGAGTTCGAGAGAGGTGAGTGGAATTCCGAGTGTAGAGGTGAAATTCGTAGATATTCGGAGGAACACCAGTGGCGAAGGCGGCTCACTGGCTCGATACTGACGCTGAGGTGCGAAAGCGTGGGGAGCAAACAGGATTAGAAACCCCCGTAGTCCCTAATGATTAATAGGAACGGTCGGGGGCATTAGTATTCCATTGCTAGAGGTGAAATTCTTAGATTTATGGAAGACTAACAACTGCGAAAGCATTTGCCAAGGACGTTTTCATTGATCAAGAACGAAG…
MOYb_058	Shewanella	N2_3_8	N2_3_wormpost	515f/806rB	GGGGGGGTTGGGCGTATCGGATACTGGGCGTAAGCGTGCGCAGGCGGTTTGTTAAGCGAGATGTGAAAGCCCTGGGCTCAACCTAGGAATAGCATTTCGAACTGGCGAACTAGAGTCTTGTAGAGGGGGGTAGAATTCCAGGTGTAGCGGTGAAATGCGTAGAGATCTGGAGGAATACCGGTGGCGAAGGCGGCCCCCTGGACAAAGACTGACGCTCATGCACGAAAGCGTGGGGAGCAAACAGGATTAGATACCCCCGTAGTCC
MOYb_059	Pseudomonas	N2_3_9	N2_3_wormpost	515f/806rB	NNAGTCAGCGTATCGGATTACTGGGCTAAGCGCGCGTAGGTGGTTGTTAAGTTGAATGTGAAAGCCCCGGGCTCAACCTGGGAACTGCATCCAAAACTGGCAAGCTAGAGTATGGCAGAGGGTGGTGGAATTTCCTGTGTAGCGGTGAAATGCGTAGATATAGGAAGGAACACCAGTGGCGAAGGCGACCACCTGGGCTAATACTGACACTGAGGTGCGAAAGCGTGGGGAGCAAACAGGATTAGATACCCCCGTAGTCCCA
MOYb_060	Klebsiella	N2_3_10	N2_3_wormpost	515f/806rB	GCCAATATCAGCGTTATCGGATTACTGGGCGTAAGCGCACGCAGGCGGTCTGTCAAGTCGGATGTGAAATCCCCGGGCTTAACCTGGGAACTGCATTCGAAACTGGCAGGCTAGAGTCTTGTAGAGGGGGGTAGAATTCCAGGTGTAGCGGTGAAATGCGTAGAGATCTGGAGGAATACCGGTGGCGAAGGCGGCCCCCTGGACAAAGACTGACGCTCAGGTGCGAAAGCGTGGGGAGCAAACAGGATTAGATACCCCCGTAGTCC
MOYb_061	Klebsiella	N2_3_11	N2_3_wormpost	515f/806rB	NNAAGTCAGCGTATCGGATTACTGGGCGTAAGCGCGCGTAGGTGGTTCGTTAAGTTGGATGTGAAAGCCCCGGGCTCAACCTGGGAACTGCATCCAAAACTGGCGAGCTAGAGTACGGTAGAGGGTGGTGGAATTTCCTGTGTAGCGGTGAAATGCGTAGATATAGGAAGGAACACCAGTGGCGAAGGCGACCACCTGGACTGATACTGACACTGAGGTGCGAAAGCGTGGGGAGCAAACAGGATTAGAAACCCCCGTAGTCCCAGTAGTCGCCTTTGGCCTTTTCTTTCTTTTGATGTACGGTTTCGACCGTTACGAGTAAATCCAGGTACGCGGTCCACGGTACCTTGGCTGGTGGGTTACTTGTCGGGGATATGCCGCACACCTCAAAGTTCCAGT…
MOYb_062	Pseudomonas	N2_3_12	N2_3_wormpost	515f/806rB	NNNAGGTCAGCGTATCGGATTACTGGGCGTAAAGCGCGCGTAGGTGGTTTGTTAAGTTGGATGTGAAATCCCCGGGCTCAACCTGGGAACTGCATTCAAAACTGACTGACTAGAGTATGGTAGAGGGTGGTGGAATTTCCTGTGTAGCGGTGAAATGCGTAGATATAGGAAGGAACACCAGTGGCGAAGGCGACCACCTGGACTAATACTGACACTGAGGTGCGAAAGCGTGGGGAGCAAACAGGATTAGAAACCCCCGTAGTCCCGGTGGTCGCCTTCGCCACTGGTGTTCCTTCCTATATCTACGCATTTCACCGCTACACAGGAAATTCCACCACCCTCTACCATACTCCAGTCAGTTAGTTTTGAATGCCGTTCCCAGGTTGGGGCCTGGGGTTT…
MOYb_063	Pseudomonas	N2_3_13	N2_3_wormpost	515f/806rB	CNNAAGTCAGCGGTTATCGGATACTGGGCGTAAGCGCGCGTAGGTGGTTCGTTAAGTTGGATGTGAAAGCCCCGGGCTCAACCTGGGAACTGCATCCAAAACTGGCGAGCTAGAGTACGGTAGAGGGTGGTGGAATTTCCTGTGTAGCGGTGAAATGCGTAGATATAGGAAGGAACACCAGTGGCGAAGGCGACCACCTGGACTGATACTGACACTGAGGTGCGAAAGCGTGGGGAGCAAACAGGATTAGATACCCCCGTAGTCC
MOYb_064	Arthrobacter	N2_3_14	N2_3_wormpost	515f/806rB	GNNNGCAGCGTATCGGATTATTGGGCGTAAGAGCTCGTAGGCGGTTTGTCGCGTCTGCCGTGAAAGTCCGAGGCTCAACCTCGGATCTGCGGTGGGTACGGGCAGACTAGAGTGATGTAGGGGAGACTGGAATTCCTGGTGTAGCGGTGAAATGCGCAGATATCAGGAGGAACACCGATGGCGAAGGCAGGTCTCTGGGCATTTACTGACGCTGAGGAGCGAAAGCATGGGGAGCGAACAGGATTAGATACCCCCGAACACCCAGCCGTAAA
MOYb_065	Trichosporonaceae yeast	N2_3_15	N2_3_wormpost	515f/806rB	NNGAGAGCGCTGTTAACATGTTGAGTTAAAAGCTCGTAGTCGAACTTCGGGCCTGGCGGGACGGTCTGCCTTACGGTATGTACTGTCTGGCCGGGTCTTACCTCTTGGTGAGGCCGTATGCCCTTCATTGGGTGTGCGGTGGAACCAGGAATTTTACCTTGAGAAAATTAGAGTGTTCAAAGCAGGCAATTGCCCGAATACATTAGCATGGAATAATAGAATAGGACGTGCGGTTCTATTTTGTTGGTTTCTAGGATCGCAGTAATGATTAATAGGAACGGTCGGGGGCATTAGTATTCCATTGCTAGAGGTGAAATTCTTAGATTTATGGAAGACTAACAACTGCGAAAGCATTTGCCAAGGACGTTTTCATTGATCAAGAACGAAGGTTAGGGGATC…
MOYb_066	Arthrobcter	N2_3_16	N2_3_wormpost	515f/806rB	NCATGGCAGCGTATCCGGATTATTGGGCGTAAGAGCTCGTAGGCGGTTTGTCGCGTCTGCCGTGAAAGTCCGAGGCTCAACCTCGGATCTGCGGTGGGTACGGGCAGACTAGAGTGATGTAGGGGAGACTGGAATTCCTGGTGTAGCGGTGAAATGCGCAGATATCAGGAGGAACACCGATGGCGAAGGCAGGTCTCTGGGCATTTACTGACGCTGAGGAGCGAAAGCATGGGGAGCGAACAGGATTAGATACCCCCGTAGTCCGGAGTTGC
MOYb_067	Shewanella	N2_3_17	N2_3_wormpost	515f/806rB	GNNNGGTTTGACGTATCGGATACTGGGCGTAAGCGTGCGCAGGCGGTTTGTTAAGCGAGATGTGAAAGCCCTGGGCTCAACCTAGGAATAGCATTTCGAACTGGCGAACTAGAGTCTTGTAGAGGGGGGTAGAATTCCAGGTGTAGCGGTGAAATGCGTAGAGATCTGGAGGAATACCGGTGGCGAAGGCGGCCCCCTGGACAAAGACTGACGCTCATGCACGAAAGCGTGGGGAGCAAACAGGATTAGAAACCCCCGTAGTCC
MOYb_068	Shewanella	N2_3_18	N2_3_wormpost	515f/806rB	NNGGGAGTGGAACGTATCGGATTACTGGGCGTAAGCGTGCGCAGGCGGTTTGTTAAGCGAGATGTGAAAGCCCTGGGCTCAACCTAGGAATAGCATTTCGAACTGGCGAACTAGAGTCTTGTAGAGGGGGGTAGAATTCCAGGTGTAGCGGTGAAATGCGTAGAGATCTGGAGGAATACCGGTGGCGAAGGCGGCCCCCTGGACAAAGACTGACGCTCATGCACGAAAGCGTGGGGAGCAAACAGGATTAGATACCCCCGTAGTCC
MOYb_069	Shewanella	N2_3_19	N2_3_wormpost	515f/806rB	AGGGGGGGGGGGGCCGAACCTTTATCGTAATTACTGGGCGTAAGCGTGCGCAGGCGGTTTGTTAAGCGAGATGTGAAAGCCCTGGGCTCAACCTAGGAATAGCATTTCGAACTGGCGAACTAGAGTCTTGTAGAGGGGGGTAGAATTCCAGGTGTAGCGGTGAAATGCGTAGAGATCTGGAGGAATACCGGTGGCGAAGGCGGCCCCCTGGACAAAGACTGACGCTCATGCACGAAAGCGTGGGGAGCAAACAGGATTAGAAACCCCCGTAGTCCA
MOYb_070	Shewanella	N2_3_20	N2_3_wormpost	515f/806rB	GNGGGATTGGGCGTATCGGATACTGGGCGTAAGCGTGCGCAGGCGGTTTGTTAAGCGAGATGTGAAAGCCCTGGGCTCAACCTAGGAATAGCATTTCGAACTGGCGAACTAGAGTCTTGTAGAGGGGGGTAGAATTCCAGGTGTAGCGGTGAAATGCGTAGAGATCTGGAGGAATACCGGTGGCGAAGGCGGCCCCCTGGACAAAGACTGACGCTCATGCACGAAAGCGTGGGGAGCAAACAGGATTAGATACCCCCGTAGTCC
MOYb_071	Shewanella	N2_2_21	N2_2_wormpost	515f/806rB	GCCGGAACGAGCGTTATCGGATACTGGGCGTAAGCGTGCGCAGGCGGTTTGTTAAGCGAGATGTGAAAGCCCTGGGCTCAACCTAGGAATAGCATTTCGAACTGGCGAACTAGAGTCTTGTAGAGGGGGGTAGAATTCCAGGTGTAGCGGTGAAATGCGTAGAGATCTGGAGGAATACCGGTGGCGAAGGCGGCCCCCTGGACAAAGACTGACGCTCATGCACGAAAGCGTGGGGAGCAAACAGGATTAGATACCCCCGTAGTCC
MOYb_072	Shewanella	N2_2_22	N2_2_wormpost	515f/806rB	NNGGATTGGGCGTATCGGATACTGGGCGTAAGCGTGCGCAGGCGGTTTGTTAAGCGAGATGTGAAAGCCCTGGGCTCAACCTAGGAATAGCATTTCGAACTGGCGAACTAGAGTCTTGTAGAGGGGGGTAGAATTCCAGGTGTAGCGGTGAAATGCGTAGAGATCTGGAGGAATACCGGTGGCGAAGGCGGCCCCCTGGACAAAGACTGACGCTCATGCACGAAAGCGTGGGGAGCAAACAGGATTAGATACCCCCGTAGTCC
MOYb_073	Shewanella	N2_2_23	N2_2_wormpost	515f/806rB	GCGGANTGGAGCGTATCGGATACTGGGCGTAAGCGTGCGCAGGCGGTTTGTTAAGCGAGATGTGAAAGCCCTGGGCTCAACCTAGGAATAGCATTTCGAACTGGCGAACTAGAGTCTTGTAGAGGGGGGTAGAATTCCAGGTGTAGCGGTGAAATGCGTAGAGATCTGGAGGAATACCGGTGGCGAAGGCGGCCCCCTGGACAAAGACTGACGCTCATGCACGAAAGCGTGGGGAGCAAACAGGATTAGATACCCCCGTAGTCC
MOYb_074	Shewanella	N2_2_24	N2_2_wormpost	515f/806rB	NNGGAAACGACGTATCGGATACTGGGCGTAAGCGTGCGCAGGCGGTTTGTTAAGCGAGATGTGAAAGCCCTGGGCTCAACCTAGGAATAGCATTTCGAACTGGCGAACTAGAGTCTTGTAGAGGGGGGTAGAATTCCAGGTGTAGCGGTGAAATGCGTAGAGATCTGGAGGAATACCGGTGGCGAAGGCGGCCCCCTGGACAAAGACTGACGCTCATGCACGAAAGCGTGGGGAGCAAACAGGATTAGATACCCCCGTAGTCC
MOYb_075	Pseudomonas	N2_2_25	N2_2_wormpost	515f/806rB	NNAGGTCAGCGTATCGGATTACTGGGCGTAAGCGCGCGTAGGTGGTTCAGCAAGTTGAATGTGAAAGCCCTGGGCTCAACCTGGGAACTGCATCCAAAACTACTGAGCTAGAGTACGGTAGAGGGTAGTGGAATTTCCTGTGTAGCGGTGAAATGCGTAGATATAGGAAGGAACACCAGTGGCGAAGGCGACTACCTGGACTGATACTGACACTGAGGTGCGAAAGCGTGGGGAGCAAACAGGATTAGAAACCCCCGTAGTCCCAAACACCTCTTTCGCCTTGGTGTTCTTTCTTTTCTTCGCTTTCCCCTTACAGGAATATTCCACCTCACCGACCGTAGTTAGTTTTTTGGTTTG
MOYb_076	Shewanella	N2_2_26	N2_2_wormpost	515f/806rB	GNCGNAATGACGTATCGGATTACTGGGCGTAAAGCGTGCGCAGGCGGTTTGTTAAGCGAGATGTGAAAGCCCTGGGCTCAACCTAGGAATAGCATTTCGAACTGGCGAACTAGAGTCTTGTAGAGGGGGGTAGAATTCCAGGTGTAGCGGTGAAATGCGTAGAGATCTGGAGGAATACCGGTGGCGAAGGCGGCCCCCTGGACAAAGACTGACGCTCATGCACGAAAGCGTGGGGAGCAAACAGGATTAGAAACCCCCGTAGACCCA
MOYb_077	Arthrobacter	N2_2_27	N2_2_wormpost	515f/806rB	GGNNCCAAACTTCAGTCTGGGATTATTGGGCGTAAGAGCTCGTAGGCGGTTTGTCGCGTCTGCCGTGAAAGTCCGAGGCTCAACCTCGGATCTGCGGTGGGTACGGGCAGACTAGAGTGATGTAGGGGAGACTGGAATTCCTGGTGTAGCGGTGAAATGCGCAGATATCAGGAGGAACACCGATGGCGAAGGCAGGTCTCTGGGCATTTACTGACGCTGAGGAGCGAAAGCATGGGGAGCGAAAAGGATCAGCCACCCCACCAAATCAATGCCGTGA
MOYb_078	Pseudomonas	N2_1_28	N2_1_wormpost	515f/806rB	NNAGTCAGCGTATCGGATTACTGGGCGTAAGCGCGCGTAGGTGGTTCGTTAAGTTGGATGTGAAATCCCCGGGCTCAACCTGGGAACTGCATCCAAAACTGGCGAGCTAGAGTAGGGCAGAGGGTGGTGGAATTTCCTGTGTAGCGGTGAAATGCGTAGATATAGGAAGGAACACCAGTGGCGAAGGCGACCACCTGGGCTCATACTGACACTGAGGTGCGAAAGCGTGGGGAGCAAACAGGATTAGATACCCCCGTAGTCCG
MOYb_079	Acinetobacter	N2_1_29	N2_1_wormpost	515f/806rB	NNNACGTGACGTTATCGGAGTACTGGGCGTAAGCGTGCGTAGGCGGCTTTTTAAGTCGGATGTGAAATCCCTGAGCTTAACTTAGGAATTGCATTCGATACTGGGAAGCTAGAGTATGGGAGAGGATGGTAGAATTCCAGGTGTAGCGGTGAAATGCGTAGAGATCTGGAGGAATACCGATGGCGAAGGCAGCCATCTGGCCTAATACTGACGCTGAGGTACGAAAGCATGGGGAGCAAACAGGATTAGAAACCCCCGTAGTCC
MOYb_080	Acintetobacter	N2_1_30	N2_1_wormpost	515f/806rB	NNNAGGGGCGATATCGGATTTACTGGGCGTAACGCGTGCTTAGGCGGCTTTTTAAGTCGGATGTGAAATCCCTGAGCTTAACTTAGGAATTGCATTCGATACTGGGAAGCTAGAGTATGGGAGAGGATGGTAGAATTCCAGGTGTAGCGGTGAAATGCGTAGAGATCTGGAGGAATACCGATGGCGAAGGCAGCCATCTGGCCTAATACTGACGCTGAGGTACGAAAGCATGGGGAGCAAACAGGACTAGAAACCCCAAGTAGTCC
MOYb_081	Acinetobacter	N2_1_31	N2_1_wormpost	515f/806rB	AGGGGGGCGCAGGGCTAACGTTAATCGGTATTTACTGGGCGTAAAGCGTGCGTAGGGCGGCTTTTTAAGTCGGATGTGAAATCCCTGAGCTTAACTTAGGAATTGCATTCGATACTGGGAAGCTAGAGTATGGGAGAGGATGGTAGAATTCCAGGTGTAGCGGTGAAATGCGTAGAGATCTGGAGGAATACCGATGGCGAAGGCAGCCATCTGGCCTAATACTGACGCTGAGGTACGAAAGCATGGGGAGCAAACAGGATTAGAAACCCCCGTAGTCCC
MOYb_082	Arthrobacter	N2_1_32	N2_1_wormpost	515f/806rB	GNNGAGGCAGCGGTATCGGATTATTGGGCGTAAGAGCTCGTAGGCGGTTTGTCGCGTCTGCCGTGAAAGTCCGAGGCTCAACCTCGGATCTGCGGTGGGTACGGGCAGACTAGAGTGATGTAGGGGAGACTGGAATTCCTGGTGTAGCGGTGAAATGCGCAGATATCAGGAGGAACACCGATGGCGAAGGCAGGTCTCTGGGCATTTACTGACGCTGAGGAGCGAAAGCATGGGGAGCGAACAGGATTAGATACCCCCGTAGTCCCTGCCGTAAACGTTGGGCACTAGGTGTTACCGCGGTCGCTGACAACACGTGGCTG
MOYb_083	Bacillus pumilus	PX1_1	PX178_1_wormpost	515f/806rB	NNACTGCAGCGCTGTCGGATTATTGGGCGTAAGGGCTCGCAGGCGGTTTCTTAAGTCTGATGTGAAAGCCCCCGGCTCAACCGGGGAGGGTCATTGGAAACTGGGAAACTTGAGTGCAGAAGAGGAGAGTGGAATTCCACGTGTAGCGGTGAAATGCGTAGAGATGTGGAGGAACACCAGTGGCGAAGGCGACTCTCTGGTCTGTAACTGACGCTGAGGAGCGAAAGCGTGGGGAGCGAACAGGATTAGATACCCCAAAAGTCC
MOYb_084	Erwinia or Pantoea	PX1_2	PX178_1_wormpost	515f/806rB	NNNGGNTTCAGCGTATCGGATTACTGGGCGTAAGCGCACGCAGGCGGTCTGTCAAGTCAGATGTGAAATCCCCGGGCTTAACCTGGGAACTGCATTTGAAACTGGCAGGCTAGAGTCTTGTAGAGGGGGGTAGAATTCCAGGTGTAGCGGTGAAATGCGTAGAGATCTGGAGGAATACCGGTGGCGAAGGCGGCCCCCTGGACAAAGACTGACGCTCAGGTGCGAAAGCGTGGGGAGCAAACAGGATTAGAAACCCCCGTAGTCCCACTCTGAAGGTTTACCGATTACATTGGTGCAGCATGGCCGCATTGAACCGGGCCTGAACCGCGAATTGGTCTGGATTGTGAATCAGCGCGCGGATGCAATCATCGCTGTATCAAATCGCGTCCGCAAAGTGCT…
MOYb_085	Paenibacillus	PX1_3	PX178_1_wormpost	515f/806rB	GNAATGGCAGCGTGTCGGATATTGGGCGTAAGCGCGCGCAGGCGGTCATTTAAGTCTGGTGTTTAATCCCGGGGCTCAACCCCGGATCGCACTGGAAACTGGGTGACTTGAGTGCAGAAGAGGAGAGTGGAATTCCACGTGTAGCGGTGAAATGCGTAGATATGTGGAGGAACACCAGTGGCGAAGGCGACTCTCTGGGCTGTAACTGACGCTGAGGCGCGAAAGCGTGGGGAGCAAACAGGATTAGATACCCCCGTAGTCC
MOYb_086	Microbacterium	PX1_4	PX178_1_wormpost	515f/806rB	NNNNATGCCAGCGGCTGTCGGATTATTGGGCGTAAAGAGCTCGTAGGCGGTTTGTCGCGTCTGCTGTGAAATCTGGGGGCTCAACCCCCAGCCTGCAGTGGGTACGGGCAGACTAGAGTGCGGTAGGGGAGATTGGAATTCCTGGTGTAGCGGTGGAATGCGCAGATATCAGGAGGAACACCGATGGCGAAGGCAGATCTCTGGGCCGTAACTGACGCTGAGGAGCGAAAGGGTGGGGAGCAAACAGGCTTAGATACCCCCGTAGTCCCCCCCGTAAACGTTGGGAACTAGTTGTGGGGTCCATTCCACGGATTCCGTGACGCAGCTAACGCATTAAGTTCCCCGCCTGGGGAGTACGGCCGCTAGGCTAAAACTGTAAGGAATTGACGGGGACCCGCA…
MOYb_087	Microbacterium	PX1_5	PX178_1_wormpost	515f/806rB	NNAATACAGCGGCTATCGGATATTGGGCGTAAGAGCTCGTAGGCGGTTTGTCGCGTCTGCTGTGAAATCCGGAGGCTCAACCTCCGGCCTGCAGTGGGTACGGGCAGACTAGAGTGCGGTAGGGGAGATTGGAATTCCTGGTGTAGCGGTGGAATGCGCAGATATCAGGAGGAACACCGATGGCGAAGGCAGATCTCTGGGCCGTAACTGACGCTGAGGAGCGAAAGGGTGGGGAGCAAACAGGCTTAGATACCCCCGTAGTCCA
MOYb_088	Bacillus	PX2_6	PX178_2_wormpost	515f/806rB	NNGANTTTCAGCGTTGTCGGATTATTGGGCGTAAGGGCTCGCAGGCGGTTTCTTAAGTCTGATGTGAAAGCCCCCGGCTCAACCGGGGAGGGTCATTGGAAACTGGGGAACTTGAGTGCAGAAGAGGAGAGTGGAATTCCACGTGTAGCGGTGAAATGCGTAGAGATGTGGAGGAACACCAGTGGCGAAGGCGACTCTCTGGTCTGTAACTGACGCTGAGGAGCGAAAGCGTGGGGAGCGAACAGGATTAGATACCCCCGTAGTCC
MOYb_089	Bacillus	PX2_7	PX178_2_wormpost	515f/806rB	NNGNTTTCAGCGCTATCCGGATTATTGGGCGTAAGCGCGCGCAGGCGGTTTCTTAAGTCTGATGTGAAAGCCCACGGCTCAACCGTGGAGGGTCATTGGAAACTGGGGAACTTGAGTGCAGAAGAGAAAAGCGGAATTCCACGTGTAGCGGTGAAATGCGTAGAGATGTGGAGGAACACCAGTGGCGAAGGCGGCTTTTTGGTCTGTAACTGACGCTGAGGCGCGAAAGCGTGGGGAGCAAACAGGATTAGATACCCCCGAAGTCC
MOYb_090	Phyllobacteriaceae	PX2_8	PX178_2_wormpost	515f/806rB	NNNGATTCTGCGATGTTCGGATACTGGGCGTAAGCGCACGTAGGCGGATTGGTCAGTTAGGGGTGAAATCCCAGGGCTCAACCCTGGAACGGCCTTTAATACTGCCAGTCTTGAGTTCGAGAGAGGTGAGTGGAATTCCGAGTGTAGAGGTGAAATTCGTAGATATTCGGAGGAACACCAGTGGCGAAGGCGGCTCACTGGCTCGATACTGACGCTGAGGTGCGAAAGCGTGGGGAGCAAACAGGATTAGATACCCCCGTAGTCC
MOYb_091	Pseudomonas	PX2_9	PX178_2_wormpost	515f/806rB	TNNNACCCAGCGGTCATCGGATTACTGGGCGTAAAGCGCGCGTAGGTGGTTCGTTAAGTTGGATGTGAAAGCCCCGGGCTCAACCTGGGAACTGCATTCAAAACTGACGAGCTAGAGTATGGTAGAGGGTGGTGGAATTTCCTGTGTAGCGGTGAAATGCGTAGATATAGGAAGGAACACCAGTGGCGAAGGCGACCACCTGGACTGATACTGACACTGAGGTGCGAAAGCGTGGGGAGCAAACAGGATTAGATACCCCCATAGTCCA
MOYb_092	Acinetobacter	PX2_10	PX178_2_wormpost	515f/806rB	TCTGGGCGTTCTTGCTTTTTTCTGCCTACCATGCGGCGTTGTTTTTTTGTAGGAGTAAAATCCCTCCCCTTACTTAGAATAATTCAATAGAGACAGGCTAGAGTATGGAAGAGAGAGTAGAAATCCAGGTGTAGCGATGAAATGCGTAGAGAACAGATGGAATCCGAAGGGGAAGGCAG
MOYb_093	Serratia	PX3_11	PX178_3_wormpost	515f/806rB	CGNCGAGTCAGCGGTATCGGATTACTGGGCGTAAGCGCACGCAGGCGGTTTGTTAAGTCAGATGTGAAATCCCCGCGCTTAACGTGGGAACTGCATTTGAAACTGGCAAGCTAGAGTCTTGTAGAGGGGGGTAGAATTCCAGGTGTAGCGGTGAAATGCGTAGAGATCTGGAGGAATACCGGTGGCGAAGGCGGCCCCCTGGACAAAGACTGACGCTCAGGTGCGAAAGCGTGGGGAGCAAACAGGATTAGAAACCCCCGTAGTCC
MOYb_094	Hafnia	PX3_12	PX178_3_wormpost	515f/806rB	GNGAAAATCCGGCGTTAATCGGATTACTGGGCGTAAAGCGCACGCAGGCGGTTTGTTAAGTCAGATGTGAAATCCCCGAGCTTAACTTGGGAACTGCATTTGAAACTGGCAAGCTAGAGTCTTGTAGAGGGGGGTAGAATTCCAGGTGTAGCGGTGAAATGCGTAGAGATCTGGAGGAATACCGGTGGCGAAGGCGGCCCCCTGGACAAAGACTGACGCTCAGGTGCGAAAGCGTGGGGAGCAAACAGGATTAGATACCCCCGTAGTCCC
MOYb_095	Bacillus	PX3_13	PX178_3_wormpost	515f/806rB	GCCAATTTGCAGCGGAATCTGGATTATTGGGCGTAAGCGCGCGCAGGTGGTTTCTTAAGTCTGATGTGAAAGCCCACGGCTCAACCGTGGAGGGTCATTGGAAACTGGGAGACTTGAGTGCAGAAGAGGAAAGTGGAATTCCATGTGTAGCGGTGAAATGCGTAGAGATATGGAGGAACACCAGTGGCGAAGGCGACTTTCTGGTCTGTAACTGACACTGAGGCGCGAAAGCGTGGGGAGCAAACAGGATTAGACACCCCAACAAATCA
MOYb_096	Serratia	PX3_14	PX178_3_wormpost	515f/806rB	GCCGAGAGTAGCGGTATCGGATACTGGGCGTAAGCGCACGCAGGCGGTTTGTTAAGTCAGATGTGAAATCCCCGCGCTTAACGTGGGAACTGCATTTGAAACTGGCAAGCTAGAGTCTTGTAGAGGGGGGTAGAATTCCAGGTGTAGCGGTGAAATGCGTAGAGATCTGGAGGAATACCGGTGGCGAAGGCGGCCCCCTGGACAAAGACTGACGCTCAGGTGCGAAAGCGTGGGGAGCAAACAGGATTAGAAACCCCCGTAGTCC
MOYb_097	Serratia	PX3_15	PX178_3_wormpost	515f/806rB	NAGAAAGGTAGCGTATCGGATTACTGGGCGTAAGCGCACGCAGGCGGTTTGTTAAGTCAGATGTGAAATCCCCGAGCTTAACTTGGGAACTGCATTTGAAACTGGCAAGCTAGAGTCTTGTAGAGGGGGGTAGAATTCCAGGTGTAGCGGTGAAATGCGTAGAGATCTGGAGGAATACCGGTGGCGAAGGCGGCCCCCTGGACAAAGACTGACGCTCAGGTGCGAAAGCGTGGGGAGCAAACAGGATTAGATACCCCCGTAGTCC
MOYb_098	Bacillus	PX3_16	PX178_3_wormpost	515f/806rB	NNAAAATGGAACGGTTATCCGGATTATTGGGCGTAAAGCGCGCGCAGGTGGTTTCTTAAGTCTGATGTGAAAGCCCACGGCTCAACCGTGGAGGGTCATTGGAAACTGGGAGACTTGAGTGCAGAAGAGGAAAGTGGAATTCCATGTGTAGCGGTGAAATGCGTAGAGATATGGAGGAACACCAGTGGCGAAGGCGACTTTCTGGTCTGTAACTGACACTGAGGCGCGAAAGCGTGGGGAGCAAACAGGATTAGAAACCCCAAAAGTCCAGGA
MOYb_099	Serratia	PX3_17	PX178_3_wormpost	515f/806rB	CCGGGATTGGAGCCGTATCGGATACTGGGCGTAAGCGCACGCAGGCGGTTTGTTAAGTCAGATGTGAAATCCCCGAGCTTAACTTGGGAACTGCATTTGAAACTGGCAAGCTAGAGTCTTGTAGAGGGGGGTAGAATTCCACGGTGTAGCGGTGAAATGCGTAGAGATCTGGAGGAATACCGGTGGCGAAGGCGGCCCCCTGGACAAAGACTGACGCTCAGGTGCGAAAGCGTGGGGAGCAAACAGGATTAGATACCCCCGTAGTCCG
MOYb_100	Bacillus	PX3_18	PX178_3_wormpost	515f/806rB	NNNGAGGGGAGCGTATCCGGATTATTGGGCGTAAGCGCGCGCAGGTGGTTTCTTAAGTCTGATGTGAAAGCCCACGGCTCAACCGTGGAGGGTCATTGGAAACTGGGAGACTTGAGTGCAGAAGAGGAAAGTGGAATTCCATGTGTAGCGGTGAAATGCGTAGAGATATGGAGGAACACCAGTGGCGAAGGCGACTTTCTGGTCTGTAACTGACACTGAGGCGCGAAAGCGTGGGGAGCAAACAGGATTAGAAACCCCCGTAGTCC
MOYb_101	Enterobacter	PX3_19	PX178_3_wormpost	515f/806rB	GCNAGACAGGCGGCAGTCGGATACTGGGCGTAAGCGCACGCAGGGCGGTCTGTCAAGTCGGATGTGAAATCCCCGGGCTCAACCTGGGAACTGCATTCGAAACTGGCAGGCTGGAGTCTTGTAGAGGGGGGTAGAATTCCAGGTGTAGCGGTGAAATGCGTAGAGATCTGGAGGAATACCGGTGGCGAAGGCGGCCCCCTGGACAAAGACTGACGCTCAGGTGCGAAAGCGTGGGGAGCAAACAGGATTAGATACCCCCGTAGTCC
MOYb_102	Citrobacter	PX3_20	PX178_3_wormpost	515f/806rB	NNGAAGTCAGCGTTATCGGATTACTGGGCGTAAGCGCACGCAGGCGGTCTGTCAAGTCGGATGTGAAATCCCCGGGCTCAACCTGGGAACTGCATTCGAAACTGGCAGGCTAGAGTCTTGTAGAGGGGGGTAGAATTCCAGGTGTAGCGGTGAAATGCGTAGAGATCTGGAGGAATACCGGTGGCGAAGGCGGCCCCCTGGACAAAGACTGACGCTCAGGTGCGAAAGCGTGGGGAGCAAACAGGATTAGATACCCCCGAAGTCC
MOYb_103	NA	PX3_21	PX178_3_wormpost	515f/806rB	NA
MOYb_104	NA	PX3_22	PX178_3_wormpost	515f/806rB	NA
MOYb_105	Bacillus	PX3_23	PX178_3_wormpost	515f/806rB	NNGAATTCAGCGTTATCGGATATTGGGCGTAAGCGCGCGCAGGTGGTTTCTTAAGTCTGATGTGAAAGCCCACGGCTCAACCGTGGAGGGTCATTGGAAACTGGGAGACTTGAGTGCAGAAGAGGAAAGTGGAATTCCATGTGTAGCGGTGAAATGCGTAGAGATATGGAGGAACACCAGTGGCGAAGGCGACTTTCTGGTCTGTAACTGACACTGAGGCGCGAAAGCGTGGGGAGCAAACAGGATTAGATACCCAAAATAGTCC
MOYb_106	Enterobacter/Klebsiella	PX3_24	PX178_3_wormpost	515f/806rB	GGGAAGCAGCGTTATCGGATACTGGGCGTAAGCGCACGCAGGCGGTCTGTCAAGTCGGATGTGAAATCCCCGGGCTCAACCTGGGAACTGCATTCGAAACTGACAGGCTAGAGTCTTGTAGAGGGGGGTAGAATTCCAGGTGTAGCGGTGAAATGCGTAGAGATCTGGAGGAATACCGGTGGCGAAGGCGGCCCCCTGGACAAAGACTGACGCTCAGGTGCGAAAGCGTGGGGAGCAAACAGGATTAGATACCCCCGTAGTCC
MOYb_107	Rhodotorula yeast	PX3_25	PX178_3_wormpost	515f/806rB	GNGGGGGTTAAACGTCTTTAAGATGTTGCGTTAAAAGCTCGTAGTCGAACTTCGGGTCCTGTCCGCCGGTCCGCCTTCTTGGTGTGTACTTGTTGGATGGGACCTTACCTCCTGGTGAACAGCGATGTCCTTTACTGGGTGTCGTTGCAAACCAGGACGTTTACTTTGAAAAAATTAGAGTGTTCAAAGCAGGCCTTTGCCCGAATACATTAGCATGGAATAATAGAATAGGACGCGCGTTCCCATTTTGTTGGTTTCTGAGATCGCCGTAATGATTAATAGGGATAGTTGGGGGCATTTGTATTCCGTCGTCAGAGGTGAAATTCTTGGATTGCCGGAAGACAAACTACTGCGAAAGCATTTGCCAAGGATGTTTTCATTGATCAAGAACGAAGGAAG…
MOYb_108	Rhodotorula yeast	PX3_26	PX178_3_wormpost	515f/806rB	NNNGCAGAAAACGTAGTTAAAGATGTTGCCGTTAAAAGCTCGTAGTCGAACTTCGGGTCCTGTCCGCCGGTCCGCCTTCTTGGTGTGTACTTGTTGGATGGGACCTTACCTCCTGGTGAACAGCGATGTCCTTTACTGGGTGTCGTTGCAAACCAGGACGTTTACTTTGAAAAAATTAGAGTGTTCAAAGCAGGCCTTTGCCCGAATACATTAGCATGGAATAATAGAATAGGACGCGCGTTCCCATTTTGTTGGTTTCTGAGATCGCCGTAATGATTAATAGGGATAGTTGGGGGCATTTGTATTCCGTCGTCAGAGGTGAAATTCTTGGATTGCCGGAAGACAAACTACTGCGAAAGCATTTGCCAAGGATGTTTTCATTGATCAAGAACGAAGGAA…
MOYb_109	Enterobacter/Klebsiella	PX3_27	PX178_3_wormpost	515f/806rB	GAAAGAATCAGCGGAGGCTCAGACTACTGGGCGTAAGCGCACGCAGCCGGTCTGTCAAGTCGGATGTGAAATCCCCGGGCTCAACCTGGGAACTGCATTCGAAACTGACAGGCTAGAGTCTTGTAGAGGGGGGTAGAATTCCAGGTGTAGCGGTGAAATGCGTAGAGATCTGGAGGAATACCGGTGGCGAAGGCGGCCCCCTGGACAAAGACTGACGCTCAGGTGCGAAAGCGTGGGGAGCAAACAGGATTAGATACCCCCGTAGTCCA
